# Supplementary material for: The connection between Trypanosoma cruzi transmission cycles by Triatoma brasiliensis brasiliensis: A threat to human health in an area susceptible to desertification in the Seridó, Rio Grande do Norte, Brazil
Source: PLoS Negl Trop Dis. 2021 Nov 9;15(11):e0009919. doi: 10.1371/journal.pntd.0009919 (PMC8577756; doi:10.1371/journal.pntd.0009919)
Supplement: S1 File — (XLSX) [file pntd.0009919.s001.xlsx]

## Sheet: Plan1
Supplementary file 1
Captured triatomines, Code, State, Municipality, Life stage, Ecotope, Observed fauna in situ, Food source, Trypanosoma cruzi natural Infection and DTU characterization
Code	State	Municipality	Locality	Geographic cordinate	Date of capture	Environment	Ecotope	Species	Life stage	Observed fauna in situ	Sequence length (bp)	Description BLASTED	Popular name	Max Score	Total Score	Query cover	E-value	Identity (%)	Accession	Food Source	Natural Infection_LM	Natural Infection_PCR	Natural Infection_Culture	Natural Infection_Global	COII - AluI	Haplotipo	24S rDNA	SL-IR	DTU
Tb03	RN	Caicó	Pedregulho	06°20.5682'S 037°026872'W	2016-11-08	Peridomestic	stone wall/cattle corral	T. b. brasiliensis	Female	Chicken/Ox											negative	positive		positive
Tb04	RN	Caicó	Pedregulho	06°20.5682'S 037°026872'W	2016-11-08	Peridomestic	stone wall/cattle corral	T. b. brasiliensis	Female	Chicken/Ox											positive	positive		positive
Tb05	RN	Caicó	Pedregulho	06°20.5682'S 037°026872'W	2016-11-08	Peridomestic	stone wall/cattle corral	T. b. brasiliensis	Female	Chicken/Ox											negative	negative		negative
Tb06	RN	Caicó	Pedregulho	06°20.5682'S 037°026872'W	2016-11-08	Peridomestic	stone wall/cattle corral	T. b. brasiliensis	Male	Chicken/Ox
Tb07	RN	Caicó	Pedregulho	06°20.5682'S 037°026872'W	2016-11-08	Peridomestic	stone wall/cattle corral	T. b. brasiliensis	Male	Chicken/Ox											negative	positive		positive
Tb08	RN	Caicó	Pedregulho	06°20.5682'S 037°026872'W	2016-11-08	Peridomestic	stone wall/cattle corral	T. b. brasiliensis	N5	Chicken/Ox	340	Gallus gallus clone Gallus_gallus_Zu cytochrome b (cytb) gene, partial cds; mitochondrial	Chicken	420	420	0.94	4e-113	89.42	MN148736.1	Gallus gallus	positive		positive	positive	30pb 81pb 264pb	A	110pb	150pb	Tc I
Tb09	RN	Caicó	Pedregulho	06°20.5682'S 037°026872'W	2016-11-08	Peridomestic	stone wall/cattle corral	T. b. brasiliensis	N5	Chicken/Ox											negative	negative		negative
Tb10	RN	Caicó	Pedregulho	06°20.5682'S 037°026872'W	2016-11-08	Peridomestic	stone wall/cattle corral	T. b. brasiliensis	N3	Chicken/Ox													negative
Tb11	RN	Caicó	Pedregulho	06°20.5682'S 037°026872'W	2016-11-08	Peridomestic	stone wall/cattle corral	T. b. brasiliensis	N5	Chicken/Ox
Tb12	RN	Caicó	Pedregulho	06°20.5682'S 037°026872'W	2016-11-08	Peridomestic	stone wall/cattle corral	T. b. brasiliensis	N4	Chicken/Ox
Tb13	RN	Caicó	Pedregulho	06°20.5682'S 037°026872'W	2016-11-08	Peridomestic	stone wall/cattle corral	T. b. brasiliensis	N4	Chicken/Ox
Tb14	RN	Caicó	Pedregulho	06°20.5682'S 037°026872'W	2016-11-08	Peridomestic	stone wall/cattle corral	T. b. brasiliensis	N4	Chicken/Ox
Tb15	RN	Caicó	Pedregulho	06°20.5682'S 037°026872'W	2016-11-08	Peridomestic	stone wall/cattle corral	T. b. brasiliensis	N4	Chicken/Ox
Tb16	RN	Caicó	Pedregulho	06°20.5682'S 037°026872'W	2016-11-08	Peridomestic	stone wall/cattle corral	T. b. brasiliensis	N4	Chicken/Ox
Tb17	RN	Caicó	Pedregulho	06°20.5682'S 037°026872'W	2016-11-08	Peridomestic	stone wall/cattle corral	T. b. brasiliensis	N4	Chicken/Ox
Tb18	RN	Caicó	Pedregulho	06°20.5682'S 037°026872'W	2016-11-08	Peridomestic	stone wall/cattle corral	T. b. brasiliensis	N4	Chicken/Ox
Tb19	RN	Caicó	Pedregulho	06°20.5682'S 037°026872'W	2016-11-08	Peridomestic	stone wall/cattle corral	T. b. brasiliensis	N4	Chicken/Ox
Tb20	RN	Caicó	Pedregulho	06°20.5682'S 037°026872'W	2016-11-08	Peridomestic	stone wall/cattle corral	T. b. brasiliensis	N4	Chicken/Ox
Tb21	RN	Caicó	Pedregulho	06°20.5682'S 037°026872'W	2016-11-08	Peridomestic	stone wall/cattle corral	T. b. brasiliensis	N4	Chicken/Ox
Tb22	RN	Caicó	Pedregulho	06°20.5682'S 037°026872'W	2016-11-08	Peridomestic	stone wall/cattle corral	T. b. brasiliensis	N4	Chicken/Ox
Tb23	RN	Caicó	Pedregulho	06°20.5682'S 037°026872'W	2016-11-08	Peridomestic	stone wall/cattle corral	T. b. brasiliensis	N4	Chicken/Ox
Tb24	RN	Caicó	Pedregulho	06°20.5682'S 037°026872'W	2016-11-08	Peridomestic	stone wall/cattle corral	T. b. brasiliensis	N3	Chicken/Ox
Tb25	RN	Caicó	Pedregulho	06°20.5682'S 037°026872'W	2016-11-08	Peridomestic	stone wall/cattle corral	T. b. brasiliensis	N3	Chicken/Ox
Tb26	RN	Caicó	Pedregulho	06°20.5682'S 037°026872'W	2016-11-08	Peridomestic	stone wall/cattle corral	T. b. brasiliensis	N3	Chicken/Ox
Tb27	RN	Caicó	Pedregulho	06°20.5682'S 037°026872'W	2016-11-08	Peridomestic	stone wall/cattle corral	T. b. brasiliensis	N3	Chicken/Ox
Tb28	RN	Caicó	Pedregulho	06°20.5682'S 037°026872'W	2016-11-08	Peridomestic	stone wall/cattle corral	T. b. brasiliensis	N3	Chicken/Ox
Tb29	RN	Caicó	Pedregulho	06°20.5682'S 037°026872'W	2016-11-08	Peridomestic	stone wall/cattle corral	T. b. brasiliensis	N3	Chicken/Ox
Tb30	RN	Caicó	Pedregulho	06°20.5682'S 037°026872'W	2016-11-08	Peridomestic	stone wall/cattle corral	T. b. brasiliensis	N3	Chicken/Ox
Tb31	RN	Caicó	Pedregulho	06°20.5682'S 037°026872'W	2016-11-08	Peridomestic	stone wall/cattle corral	T. b. brasiliensis	N3	Chicken/Ox
Tb32	RN	Caicó	Pedregulho	06°20.5682'S 037°026872'W	2016-11-08	Peridomestic	stone wall/cattle corral	T. b. brasiliensis	N3	Chicken/Ox
Tb33	RN	Caicó	Pedregulho	06°20.5682'S 037°026872'W	2016-11-08	Peridomestic	stone wall/cattle corral	T. b. brasiliensis	N3	Chicken/Ox
Tb34	RN	Caicó	Pedregulho	06°20.5682'S 037°026872'W	2016-11-08	Peridomestic	stone wall/cattle corral	T. b. brasiliensis	N3	Chicken/Ox
Tb35	RN	Caicó	Pedregulho	06°20.5682'S 037°026872'W	2016-11-08	Peridomestic	stone wall/cattle corral	T. b. brasiliensis	N3	Chicken/Ox
Tb36	RN	Caicó	Pedregulho	06°20.5682'S 037°026872'W	2016-11-08	Peridomestic	stone wall/cattle corral	T. b. brasiliensis	N2	Chicken/Ox
Tb37	RN	Caicó	Pedregulho	06°20.5682'S 037°026872'W	2016-11-08	Peridomestic	stone wall/cattle corral	T. b. brasiliensis	N2	Chicken/Ox
Tb38	RN	Caicó	Pedregulho	06°20.5682'S 037°026872'W	2016-11-08	Peridomestic	stone wall/cattle corral	T. b. brasiliensis	N2	Chicken/Ox
Tb39	RN	Caicó	Pedregulho	06°20.5682'S 037°026872'W	2016-11-08	Peridomestic	stone wall/cattle corral	T. b. brasiliensis	N5	Chicken/Ox											negative			negative
Tb40	RN	Caicó	Pedregulho	06°20.5682'S 037°026872'W	2016-11-08	Peridomestic	stone wall/cattle corral	T. b. brasiliensis	N5	Chicken/Ox												negative		negative
Tb41	RN	Caicó	Pedregulho	06°20.5682'S 037°026872'W	2016-11-08	Peridomestic	stone wall/cattle corral	T. b. brasiliensis	N4	Chicken/Ox											negative			negative
Tb42	RN	Caicó	Pedregulho	06°20.5682'S 037°026872'W	2016-11-08	Peridomestic	stone wall/cattle corral	T. b. brasiliensis	N4	Chicken/Ox											negative			negative
Tb43	RN	Caicó	Pedregulho	06°20.5682'S 037°026872'W	2016-11-08	Peridomestic	stone wall/cattle corral	T. b. brasiliensis	N4	Chicken/Ox
Tb44	RN	Caicó	Pedregulho	06°20.5682'S 037°026872'W	2016-11-08	Peridomestic	stone wall/cattle corral	T. b. brasiliensis	N4	Chicken/Ox
Tb45	RN	Caicó	Pedregulho	06°20.5682'S 037°026872'W	2016-11-08	Peridomestic	stone wall/cattle corral	T. b. brasiliensis	N3	Chicken/Ox
Tb46	RN	Caicó	Pedregulho	06°20.5682'S 037°026872'W	2016-11-08	Peridomestic	stone wall/cattle corral	T. b. brasiliensis	N2	Chicken/Ox
Tb47	RN	Caicó	Pedregulho	06°20.5682'S 037°026872'W	2016-11-08	Peridomestic	stone wall/cattle corral	T. b. brasiliensis	N5	Chicken/Ox
Tb48	RN	Caicó	Pedregulho	06°20.5682'S 037°026872'W	2016-11-08	Peridomestic	stone wall/cattle corral	T. b. brasiliensis	N5	Chicken/Ox											negative			negative
Tb49	RN	Caicó	Pedregulho	06°20.5682'S 037°026872'W	2016-11-08	Peridomestic	stone wall/cattle corral	T. b. brasiliensis	N5	Chicken/Ox											negative	negative	negative	negative
Tb50	RN	Caicó	Pedregulho	06°20.5682'S 037°026872'W	2016-11-08	Peridomestic	stone wall/cattle corral	T. b. brasiliensis	N4	Chicken/Ox
Tb51	RN	Caicó	Pedregulho	06°20.5682'S 037°026872'W	2016-11-08	Peridomestic	stone wall/cattle corral	T. b. brasiliensis	N4	Chicken/Ox
Tb52	RN	Caicó	Pedregulho	06°20.5682'S 037°026872'W	2016-11-08	Peridomestic	stone wall/cattle corral	T. b. brasiliensis	N4	Chicken/Ox												negative		negative
Tb53	RN	Caicó	Pedregulho	06°20.5682'S 037°026872'W	2016-11-08	Peridomestic	stone wall/cattle corral	T. b. brasiliensis	N4	Chicken/Ox
Tb54	RN	Caicó	Pedregulho	06°20.5682'S 037°026872'W	2016-11-08	Peridomestic	stone wall/cattle corral	T. b. brasiliensis	N4	Chicken/Ox
Tb55	RN	Caicó	Pedregulho	06°20.5682'S 037°026872'W	2016-11-08	Peridomestic	stone wall/cattle corral	T. b. brasiliensis	N4	Chicken/Ox
Tb56	RN	Caicó	Pedregulho	06°20.5682'S 037°026872'W	2016-11-08	Peridomestic	stone wall/cattle corral	T. b. brasiliensis	N4	Chicken/Ox
Tb57	RN	Caicó	Pedregulho	06°20.5682'S 037°026872'W	2016-11-08	Peridomestic	stone wall/cattle corral	T. b. brasiliensis	N4	Chicken/Ox
Tb58	RN	Caicó	Pedregulho	06°20.5682'S 037°026872'W	2016-11-08	Peridomestic	stone wall/cattle corral	T. b. brasiliensis	N4	Chicken/Ox
Tb59	RN	Caicó	Pedregulho	06°20.5682'S 037°026872'W	2016-11-08	Peridomestic	stone wall/cattle corral	T. b. brasiliensis	N3	Chicken/Ox
Tb60	RN	Caicó	Pedregulho	06°20.5682'S 037°026872'W	2016-11-08	Peridomestic	stone wall/cattle corral	T. b. brasiliensis	N3	Chicken/Ox
Tb61	RN	Caicó	Pedregulho	06°20.5682'S 037°026872'W	2016-11-08	Peridomestic	stone wall/cattle corral	T. b. brasiliensis	N3	Chicken/Ox
Tb62	RN	Caicó	Pedregulho	06°20.5682'S 037°026872'W	2016-11-08	Peridomestic	stone wall/cattle corral	T. b. brasiliensis	N3	Chicken/Ox
Tb63	RN	Caicó	Pedregulho	06°20.5682'S 037°026872'W	2016-11-08	Peridomestic	stone wall/cattle corral	T. b. brasiliensis	N3	Chicken/Ox
Tb64	RN	Caicó	Pedregulho	06°20.5682'S 037°026872'W	2016-11-08	Peridomestic	stone wall/cattle corral	T. b. brasiliensis	N3	Chicken/Ox
Tb65	RN	Caicó	Pedregulho	06°20.5682'S 037°026872'W	2016-11-08	Peridomestic	stone wall/cattle corral	T. b. brasiliensis	N3	Chicken/Ox
Tb66	RN	Caicó	Pedregulho	06°20.5682'S 037°026872'W	2016-11-08	Peridomestic	stone wall/cattle corral	T. b. brasiliensis	N3	Chicken/Ox
Tb67	RN	Caicó	Pedregulho	06°20.5682'S 037°026872'W	2016-11-08	Peridomestic	stone wall/cattle corral	T. b. brasiliensis	N3	Chicken/Ox
Tb68	RN	Caicó	Pedregulho	06°20.5682'S 037°026872'W	2016-11-08	Peridomestic	stone wall/cattle corral	T. b. brasiliensis	N3	Chicken/Ox
Tb69	RN	Caicó	Pedregulho	06°20.5682'S 037°026872'W	2016-11-08	Peridomestic	stone wall/cattle corral	T. b. brasiliensis	N3	Chicken/Ox
Tb70	RN	Caicó	Pedregulho	06°20.5682'S 037°026872'W	2016-11-08	Peridomestic	stone wall/cattle corral	T. b. brasiliensis	N3	Chicken/Ox
Tb71	RN	Caicó	Pedregulho	06°20.5682'S 037°026872'W	2016-11-08	Peridomestic	stone wall/cattle corral	T. b. brasiliensis	N3	Chicken/Ox
Tb72	RN	Caicó	Pedregulho	06°20.5682'S 037°026872'W	2016-11-08	Peridomestic	stone wall/cattle corral	T. b. brasiliensis	N3	Chicken/Ox
Tb73	RN	Caicó	Pedregulho	06°20.5682'S 037°026872'W	2016-11-08	Peridomestic	stone wall/cattle corral	T. b. brasiliensis	N3	Chicken/Ox
Tb74	RN	Caicó	Pedregulho	06°20.5682'S 037°026872'W	2016-11-08	Peridomestic	stone wall/cattle corral	T. b. brasiliensis	N3	Chicken/Ox
Tb75	RN	Caicó	Pedregulho	06°20.5682'S 037°026872'W	2016-11-08	Peridomestic	stone wall/cattle corral	T. b. brasiliensis	N3	Chicken/Ox
Tb76	RN	Caicó	Pedregulho	06°20.5682'S 037°026872'W	2016-11-08	Peridomestic	stone wall/cattle corral	T. b. brasiliensis	N3	Chicken/Ox
Tb77	RN	Caicó	Pedregulho	06°20.5682'S 037°026872'W	2016-11-08	Peridomestic	stone wall/cattle corral	T. b. brasiliensis	N3	Chicken/Ox
Tb78	RN	Caicó	Pedregulho	06°20.5682'S 037°026872'W	2016-11-08	Peridomestic	stone wall/cattle corral	T. b. brasiliensis	N2	Chicken/Ox
Tb79	RN	Caicó	Pedregulho	06°20.5682'S 037°026872'W	2016-11-08	Peridomestic	stone wall/cattle corral	T. b. brasiliensis	N2	Chicken/Ox
Tb80	RN	Caicó	Pedregulho	06°20.5682'S 037°026872'W	2016-11-08	Peridomestic	stone wall/cattle corral	T. b. brasiliensis	N2	Chicken/Ox
Tb81	RN	Caicó	Pedregulho	06°20.5682'S 037°026872'W	2016-11-08	Peridomestic	stone wall/cattle corral	T. b. brasiliensis	N2	Chicken/Ox
Tb82	RN	Caicó	Pedregulho	06°20.5682'S 037°026872'W	2016-11-08	Peridomestic	stone wall/cattle corral	T. b. brasiliensis	N2	Chicken/Ox
Tb83	RN	Caicó	Pedregulho	06°20.5682'S 037°026872'W	2016-11-08	Peridomestic	stone wall/cattle corral	T. b. brasiliensis	N2	Chicken/Ox
Tb84	RN	Caicó	Pedregulho	06°20.5682'S 037°026872'W	2016-11-08	Peridomestic	stone wall/cattle corral	T. b. brasiliensis	N2	Chicken/Ox
Tb85	RN	Caicó	Pedregulho	06°20.5682'S 037°026872'W	2016-11-08	Peridomestic	stone wall/cattle corral	T. b. brasiliensis	N2	Chicken/Ox
Tb86	RN	Caicó	Pedregulho	06°20.5682'S 037°026872'W	2016-11-08	Peridomestic	stone wall/cattle corral	T. b. brasiliensis	N2	Chicken/Ox
Tb87	RN	Caicó	Pedregulho	06°20.5682'S 037°026872'W	2016-11-08	Peridomestic	stone wall/cattle corral	T. b. brasiliensis	N2	Chicken/Ox
Tb88	RN	Caicó	Pedregulho	06°20.5682'S 037°026872'W	2016-11-08	Peridomestic	stone wall/cattle corral	T. b. brasiliensis	N2	Chicken/Ox
Tb89	RN	Caicó	Pedregulho	06°20.5682'S 037°026872'W	2016-11-08	Peridomestic	stone wall/cattle corral	T. b. brasiliensis	N2	Chicken/Ox
Tb90	RN	Caicó	Pedregulho	06°20.5682'S 037°026872'W	2016-11-08	Peridomestic	stone wall/cattle corral	T. b. brasiliensis	N1	Chicken/Ox
Tb91	RN	Caicó	Pedregulho	06°20.5682'S 037°026872'W	2016-11-08	Peridomestic	stone wall/cattle corral	T. b. brasiliensis	N1	Chicken/Ox
Tb92	RN	Caicó	Pedregulho	06°20.5682'S 037°026872'W	2016-11-16	Peridomestic	stone wall/cattle corral	T. b. brasiliensis	Female	Chicken/Ox											negative	positive		positive
Tb93	RN	Caicó	Pedregulho	06°20.5682'S 037°026872'W	2016-11-16	Peridomestic	stone wall/cattle corral	T. b. brasiliensis	Female	Chicken/Ox											negative	negative		negative
Tb94	RN	Caicó	Pedregulho	06°20.5682'S 037°026872'W	2016-11-16	Peridomestic	stone wall/cattle corral	T. b. brasiliensis	Female	Chicken/Ox											positive	positive		positive
Tb95	RN	Caicó	Pedregulho	06°20.5682'S 037°026872'W	2016-11-16	Peridomestic	stone wall/cattle corral	T. b. brasiliensis	Female	Chicken/Ox											negative	positive		positive
Tb96	RN	Caicó	Pedregulho	06°20.5682'S 037°026872'W	2016-11-16	Peridomestic	stone wall/cattle corral	T. b. brasiliensis	Female	Chicken/Ox
Tb97	RN	Caicó	Pedregulho	06°20.5682'S 037°026872'W	2016-11-16	Peridomestic	stone wall/cattle corral	T. b. brasiliensis	Female	Chicken/Ox
Tb98	RN	Caicó	Pedregulho	06°20.5682'S 037°026872'W	2016-11-16	Peridomestic	stone wall/cattle corral	T. b. brasiliensis	Female	Chicken/Ox											negative	negative		negative
Tb99	RN	Caicó	Pedregulho	06°20.5682'S 037°026872'W	2016-11-16	Peridomestic	stone wall/cattle corral	T. b. brasiliensis	Female	Chicken/Ox											negative	negative		negative
Tb100	RN	Caicó	Pedregulho	06°20.5682'S 037°026872'W	2016-11-16	Peridomestic	stone wall/cattle corral	T. b. brasiliensis	Female	Chicken/Ox											negative	negative		negative
Tb101	RN	Caicó	Pedregulho	06°20.5682'S 037°026872'W	2016-11-16	Peridomestic	stone wall/cattle corral	T. b. brasiliensis	Female	Chicken/Ox												negative		negative
Tb102	RN	Caicó	Pedregulho	06°20.5682'S 037°026872'W	2016-11-16	Peridomestic	stone wall/cattle corral	T. b. brasiliensis	Female	Chicken/Ox												negative		negative
Tb103	RN	Caicó	Pedregulho	06°20.5682'S 037°026872'W	2016-11-16	Peridomestic	stone wall/cattle corral	T. b. brasiliensis	Male	Chicken/Ox											negative	positive		positive
Tb104	RN	Caicó	Pedregulho	06°20.5682'S 037°026872'W	2016-11-16	Peridomestic	stone wall/cattle corral	T. b. brasiliensis	Male	Chicken/Ox											negative	negative		negative
Tb105	RN	Caicó	Pedregulho	06°20.5682'S 037°026872'W	2016-11-16	Peridomestic	stone wall/cattle corral	T. b. brasiliensis	Male	Chicken/Ox											negative	negative		negative
Tb106	RN	Caicó	Pedregulho	06°20.5682'S 037°026872'W	2016-11-16	Peridomestic	stone wall/cattle corral	T. b. brasiliensis	Male	Chicken/Ox											negative	negative	negative	negative
Tb107	RN	Caicó	Pedregulho	06°20.5682'S 037°026872'W	2016-11-16	Peridomestic	stone wall/cattle corral	T. b. brasiliensis	Male	Chicken/Ox											negative	positive		positive
Tb108	RN	Caicó	Pedregulho	06°20.5682'S 037°026872'W	2016-11-16	Peridomestic	stone wall/cattle corral	T. b. brasiliensis	Male	Chicken/Ox											negative	negative	positive	positive
Tb109	RN	Caicó	Pedregulho	06°20.5682'S 037°026872'W	2016-11-16	Peridomestic	stone wall/cattle corral	T. b. brasiliensis	Male	Chicken/Ox											negative	negative		negative
Tb110	RN	Caicó	Pedregulho	06°20.5682'S 037°026872'W	2016-11-16	Peridomestic	stone wall/cattle corral	T. b. brasiliensis	Male	Chicken/Ox												negative		negative
Tb111	RN	Caicó	Pedregulho	06°20.5682'S 037°026872'W	2016-11-16	Peridomestic	stone wall/cattle corral	T. b. brasiliensis	Male	Chicken/Ox											positive	positive		positive
Tb112	RN	Caicó	Pedregulho	06°20.5682'S 037°026872'W	2016-11-16	Peridomestic	stone wall/cattle corral	T. b. brasiliensis	Male	Chicken/Ox											positive	positive		positive
Tb113	RN	Caicó	Pedregulho	06°20.5682'S 037°026872'W	2016-11-16	Peridomestic	stone wall/cattle corral	T. b. brasiliensis	Male	Chicken/Ox
Tb114	RN	Caicó	Pedregulho	06°20.5682'S 037°026872'W	2016-11-16	Peridomestic	stone wall/cattle corral	T. b. brasiliensis	Male	Chicken/Ox												negative		negative
Tb115	RN	Caicó	Pedregulho	06°20.5682'S 037°026872'W	2016-11-16	Peridomestic	stone wall/cattle corral	T. b. brasiliensis	Male	Chicken/Ox												negative		negative
Tb116	RN	Caicó	Pedregulho	06°20.5682'S 037°026872'W	2016-11-16	Peridomestic	stone wall/cattle corral	T. b. brasiliensis	N5	Chicken/Ox											negative		negative	negative
Tb117	RN	Caicó	Pedregulho	06°20.5682'S 037°026872'W	2016-11-16	Peridomestic	stone wall/cattle corral	T. b. brasiliensis	N5	Chicken/Ox											negative	positive	negative	positive
Tb118	RN	Caicó	Pedregulho	06°20.5682'S 037°026872'W	2016-11-16	Peridomestic	stone wall/cattle corral	T. b. brasiliensis	N5	Chicken/Ox											negative		negative	negative
Tb119	RN	Caicó	Pedregulho	06°20.5682'S 037°026872'W	2016-11-16	Peridomestic	stone wall/cattle corral	T. b. brasiliensis	N5	Chicken/Ox											negative		negative	negative
Tb120	RN	Caicó	Pedregulho	06°20.5682'S 037°026872'W	2016-11-16	Peridomestic	stone wall/cattle corral	T. b. brasiliensis	N5	Chicken/Ox											negative		negative	negative
Tb121	RN	Caicó	Pedregulho	06°20.5682'S 037°026872'W	2016-11-16	Peridomestic	stone wall/cattle corral	T. b. brasiliensis	N5	Chicken/Ox
Tb122	RN	Caicó	Pedregulho	06°20.5682'S 037°026872'W	2016-11-16	Peridomestic	stone wall/cattle corral	T. b. brasiliensis	N5	Chicken/Ox											positive	positive		positive
Tb123	RN	Caicó	Pedregulho	06°20.5682'S 037°026872'W	2016-11-16	Peridomestic	stone wall/cattle corral	T. b. brasiliensis	N5	Chicken/Ox											negative			negative
Tb124	RN	Caicó	Pedregulho	06°20.5682'S 037°026872'W	2016-11-16	Peridomestic	stone wall/cattle corral	T. b. brasiliensis	N5	Chicken/Ox											negative			negative
Tb125	RN	Caicó	Pedregulho	06°20.5682'S 037°026872'W	2016-11-16	Peridomestic	stone wall/cattle corral	T. b. brasiliensis	N5	Chicken/Ox	348	Mus musculus clone Mus_musculus_Zu cytochrome b (cytb) gene, partial cds; mitochondrial	Mouse	621	621	0.99	1e-173	98.83	MN148750.1	Mus musculus	negative			negative
Tb126	RN	Caicó	Pedregulho	06°20.5682'S 037°026872'W	2016-11-16	Peridomestic	stone wall/cattle corral	T. b. brasiliensis	N5	Chicken/Ox	354	Mus musculus clone Mus_musculus_Zu cytochrome b (cytb) gene, partial cds; mitochondrial	Mouse	645	645	1	0.0	99.44	MN148750.1	Mus musculus	negative			negative
Tb127	RN	Caicó	Pedregulho	06°20.5682'S 037°026872'W	2016-11-16	Peridomestic	stone wall/cattle corral	T. b. brasiliensis	N5	Chicken/Ox											negative			negative
Tb128	RN	Caicó	Pedregulho	06°20.5682'S 037°026872'W	2016-11-16	Peridomestic	stone wall/cattle corral	T. b. brasiliensis	N5	Chicken/Ox											negative			negative
Tb129	RN	Caicó	Pedregulho	06°20.5682'S 037°026872'W	2016-11-16	Peridomestic	stone wall/cattle corral	T. b. brasiliensis	N5	Chicken/Ox											negative			negative
Tb130	RN	Caicó	Pedregulho	06°20.5682'S 037°026872'W	2016-11-16	Peridomestic	stone wall/cattle corral	T. b. brasiliensis	N4	Chicken/Ox
Tb131	RN	Caicó	Pedregulho	06°20.5682'S 037°026872'W	2016-11-16	Peridomestic	stone wall/cattle corral	T. b. brasiliensis	N4	Chicken/Ox
Tb132	RN	Caicó	Pedregulho	06°20.5682'S 037°026872'W	2016-11-16	Peridomestic	stone wall/cattle corral	T. b. brasiliensis	N4	Chicken/Ox
Tb133	RN	Caicó	Pedregulho	06°20.5682'S 037°026872'W	2016-11-16	Peridomestic	stone wall/cattle corral	T. b. brasiliensis	N4	Chicken/Ox											negative	negative		negative
Tb134	RN	Caicó	Pedregulho	06°20.5682'S 037°026872'W	2016-11-16	Peridomestic	stone wall/cattle corral	T. b. brasiliensis	N4	Chicken/Ox											negative			negative
Tb135	RN	Caicó	Pedregulho	06°20.5682'S 037°026872'W	2016-11-16	Peridomestic	stone wall/cattle corral	T. b. brasiliensis	N4	Chicken/Ox											negative			negative
Tb136	RN	Caicó	Pedregulho	06°20.5682'S 037°026872'W	2016-11-16	Peridomestic	stone wall/cattle corral	T. b. brasiliensis	N4	Chicken/Ox											negative	negative		negative
Tb137	RN	Caicó	Pedregulho	06°20.5682'S 037°026872'W	2016-11-16	Peridomestic	stone wall/cattle corral	T. b. brasiliensis	N4	Chicken/Ox
Tb138	RN	Caicó	Pedregulho	06°20.5682'S 037°026872'W	2016-11-16	Peridomestic	stone wall/cattle corral	T. b. brasiliensis	N4	Chicken/Ox
Tb139	RN	Caicó	Pedregulho	06°20.5682'S 037°026872'W	2016-11-16	Peridomestic	stone wall/cattle corral	T. b. brasiliensis	N4	Chicken/Ox
Tb140	RN	Caicó	Pedregulho	06°20.5682'S 037°026872'W	2016-11-16	Peridomestic	stone wall/cattle corral	T. b. brasiliensis	N4	Chicken/Ox
Tb141	RN	Caicó	Pedregulho	06°20.5682'S 037°026872'W	2016-11-16	Peridomestic	stone wall/cattle corral	T. b. brasiliensis	N4	Chicken/Ox
Tb142	RN	Caicó	Pedregulho	06°20.5682'S 037°026872'W	2016-11-16	Peridomestic	stone wall/cattle corral	T. b. brasiliensis	N4	Chicken/Ox
Tb143	RN	Caicó	Pedregulho	06°20.5682'S 037°026872'W	2016-11-16	Peridomestic	stone wall/cattle corral	T. b. brasiliensis	N4	Chicken/Ox
Tb144	RN	Caicó	Pedregulho	06°20.5682'S 037°026872'W	2016-11-16	Peridomestic	stone wall/cattle corral	T. b. brasiliensis	N4	Chicken/Ox
Tb145	RN	Caicó	Pedregulho	06°20.5682'S 037°026872'W	2016-11-16	Peridomestic	stone wall/cattle corral	T. b. brasiliensis	N4	Chicken/Ox
Tb146	RN	Caicó	Pedregulho	06°20.5682'S 037°026872'W	2016-11-16	Peridomestic	stone wall/cattle corral	T. b. brasiliensis	N4	Chicken/Ox
Tb147	RN	Caicó	Pedregulho	06°20.5682'S 037°026872'W	2016-11-16	Peridomestic	stone wall/cattle corral	T. b. brasiliensis	N3	Chicken/Ox
Tb148	RN	Caicó	Pedregulho	06°20.5682'S 037°026872'W	2016-11-16	Peridomestic	stone wall/cattle corral	T. b. brasiliensis	N3	Chicken/Ox
Tb149	RN	Caicó	Pedregulho	06°20.5682'S 037°026872'W	2016-11-16	Peridomestic	stone wall/cattle corral	T. b. brasiliensis	N3	Chicken/Ox
Tb150	RN	Caicó	Pedregulho	06°20.5682'S 037°026872'W	2016-11-16	Peridomestic	stone wall/cattle corral	T. b. brasiliensis	N3	Chicken/Ox
Tb151	RN	Caicó	Pedregulho	06°20.5682'S 037°026872'W	2016-11-16	Peridomestic	stone wall/cattle corral	T. b. brasiliensis	N3	Chicken/Ox
Tb152	RN	Caicó	Pedregulho	06°20.5682'S 037°026872'W	2016-11-16	Peridomestic	stone wall/cattle corral	T. b. brasiliensis	N3	Chicken/Ox
Tb153	RN	Caicó	Pedregulho	06°20.5682'S 037°026872'W	2016-11-16	Peridomestic	stone wall/cattle corral	T. b. brasiliensis	N3	Chicken/Ox
Tb154	RN	Caicó	Pedregulho	06°20.5682'S 037°026872'W	2016-11-16	Peridomestic	stone wall/cattle corral	T. b. brasiliensis	N3	Chicken/Ox
Tb155	RN	Caicó	Pedregulho	06°20.5682'S 037°026872'W	2016-11-16	Peridomestic	stone wall/cattle corral	T. b. brasiliensis	N3	Chicken/Ox
Tb156	RN	Caicó	Pedregulho	06°20.5682'S 037°026872'W	2016-11-16	Peridomestic	stone wall/cattle corral	T. b. brasiliensis	N3	Chicken/Ox
Tb157	RN	Caicó	Pedregulho	06°20.5682'S 037°026872'W	2016-11-16	Peridomestic	stone wall/cattle corral	T. b. brasiliensis	N3	Chicken/Ox
Tb158	RN	Caicó	Pedregulho	06°20.5682'S 037°026872'W	2016-11-16	Peridomestic	stone wall/cattle corral	T. b. brasiliensis	N3	Chicken/Ox
Tb159	RN	Caicó	Pedregulho	06°20.5682'S 037°026872'W	2016-11-16	Peridomestic	stone wall/cattle corral	T. b. brasiliensis	N3	Chicken/Ox
Tb160	RN	Caicó	Pedregulho	06°20.5682'S 037°026872'W	2016-11-16	Peridomestic	stone wall/cattle corral	T. b. brasiliensis	N2	Chicken/Ox
Tb161	RN	Caicó	Pedregulho	06°20.5682'S 037°026872'W	2016-11-16	Peridomestic	stone wall/cattle corral	T. b. brasiliensis	N2	Chicken/Ox
Tb162	RN	Caicó	Pedregulho	06°20.5682'S 037°026872'W	2016-11-16	Peridomestic	stone wall/cattle corral	T. b. brasiliensis	N2	Chicken/Ox
Tb163	RN	Caicó	Pedregulho	06°20.5682'S 037°026872'W	2016-11-16	Peridomestic	stone wall/cattle corral	T. b. brasiliensis	N2	Chicken/Ox
Tb164	RN	Caicó	Pedregulho	06°20.5682'S 037°026872'W	2016-11-16	Peridomestic	stone wall/cattle corral	T. b. brasiliensis	N2	Chicken/Ox
Tb165	RN	Caicó	Pedregulho	06°20.5682'S 037°026872'W	2016-11-16	Peridomestic	stone wall/cattle corral	T. b. brasiliensis	N2	Chicken/Ox
Tb166	RN	Caicó	Pedregulho	06°20.5682'S 037°026872'W	2016-11-16	Domestic	Domestic	T. b. brasiliensis	Female	Human
Tb167	RN	Caicó	Pedregulho	06°20.5682'S 037°026872'W	2016-11-16	Domestic	Domestic	T. b. brasiliensis	Female	Human
Tb168	RN	Caicó	Pedregulho	06°20.5682'S 037°026872'W	2016-11-16	Domestic	Domestic	T. b. brasiliensis	Female	Human
Tb169	RN	Caicó	Pedregulho	06°20.5496'S 037°026240'W	2016-11-16	Sylvatic-d	rocky outcrops	T. b. brasiliensis	Female	Rocky cavy											positive		positive	positive	30pb 81pb 264pb	A	110pb	150pb	Tc I
Tb170	RN	Caicó	Pedregulho	06°20.5496'S 037°026240'W	2016-11-16	Sylvatic-d	rocky outcrops	T. b. brasiliensis	Female	Rocky cavy											negative	negative	negative	negative
Tb171	RN	Caicó	Pedregulho	06°20.5496'S 037°026240'W	2016-11-16	Sylvatic-d	rocky outcrops	T. b. brasiliensis	Female	Rocky cavy											negative	negative	negative	negative
Tb172	RN	Caicó	Pedregulho	06°20.5496'S 037°026240'W	2016-11-16	Sylvatic-d	rocky outcrops	T. b. brasiliensis	Female	Rocky cavy
Tb173	RN	Caicó	Pedregulho	06°20.5496'S 037°026240'W	2016-11-16	Sylvatic-d	rocky outcrops	T. b. brasiliensis	Female	Rocky cavy												positive		positive
Tb174	RN	Caicó	Pedregulho	06°20.5496'S 037°026240'W	2016-11-16	Sylvatic-d	rocky outcrops	T. b. brasiliensis	Female	Rocky cavy											negative	negative		negative
Tb175	RN	Caicó	Pedregulho	06°20.5496'S 037°026240'W	2016-11-16	Sylvatic-d	rocky outcrops	T. b. brasiliensis	Female	Rocky cavy											negative	negative		negative
Tb176	RN	Caicó	Pedregulho	06°20.5496'S 037°026240'W	2016-11-16	Sylvatic-d	rocky outcrops	T. b. brasiliensis	Female	Rocky cavy											negative		negative	negative
Tb177	RN	Caicó	Pedregulho	06°20.5496'S 037°026240'W	2016-11-16	Sylvatic-d	rocky outcrops	T. b. brasiliensis	Female	Rocky cavy											negative	negative	negative	negative
Tb178	RN	Caicó	Pedregulho	06°20.5496'S 037°026240'W	2016-11-16	Sylvatic-d	rocky outcrops	T. b. brasiliensis	Female	Rocky cavy											negative	negative	negative	negative
Tb179	RN	Caicó	Pedregulho	06°20.5496'S 037°026240'W	2016-11-16	Sylvatic-d	rocky outcrops	T. b. brasiliensis	Male	Rocky cavy
Tb180	RN	Caicó	Pedregulho	06°20.5496'S 037°026240'W	2016-11-16	Sylvatic-d	rocky outcrops	T. b. brasiliensis	Male	Rocky cavy
Tb181	RN	Caicó	Pedregulho	06°20.5496'S 037°026240'W	2016-11-16	Sylvatic-d	rocky outcrops	T. b. brasiliensis	Male	Rocky cavy
Tb182	RN	Caicó	Pedregulho	06°20.5496'S 037°026240'W	2016-11-16	Sylvatic-d	rocky outcrops	T. b. brasiliensis	N5	Rocky cavy											positive	positive	negative	positive
Tb183	RN	Caicó	Pedregulho	06°20.5496'S 037°026240'W	2016-11-16	Sylvatic-d	rocky outcrops	T. b. brasiliensis	N5	Rocky cavy											negative			negative
Tb184	RN	Caicó	Pedregulho	06°20.5496'S 037°026240'W	2016-11-16	Sylvatic-d	rocky outcrops	T. b. brasiliensis	N5	Rocky cavy
Tb185	RN	Caicó	Pedregulho	06°20.5496'S 037°026240'W	2016-11-16	Sylvatic-d	rocky outcrops	T. b. brasiliensis	N5	Rocky cavy
Tb186	RN	Caicó	Pedregulho	06°20.4620'S 037°027621'W	2016-11-16	Sylvatic-d	rocky outcrops	T. b. brasiliensis	N2	Rocky cavy
Tb187	RN	Caicó	Pedregulho	06°20.4620'S 037°027621'W	2016-11-16	Sylvatic-d	rocky outcrops	T. b. brasiliensis	Female	Rocky cavy											negative	positive		positive
Tb188	RN	Caicó	Pedregulho	06°20.4620'S 037°027621'W	2016-11-16	Sylvatic-d	rocky outcrops	T. b. brasiliensis	Female	Rocky cavy											negative	negative		negative
Tb189	RN	Caicó	Pedregulho	06°20.4620'S 037°027621'W	2016-11-16	Sylvatic-d	rocky outcrops	T. b. brasiliensis	Female	Rocky cavy	362	Galea spixii isolate JC 3689 cytochrome b (cytb) gene, partial cds; mitochondrial	Common cavy	566	566	0.98	5e-157	95.07	MN242242.1	Galea spixii	negative	negative		negative
Tb190	RN	Caicó	Pedregulho	06°20.4620'S 037°027621'W	2016-11-16	Sylvatic-d	rocky outcrops	T. b. brasiliensis	Female	Rocky cavy											negative	positive		positive
Tb191	RN	Caicó	Pedregulho	06°20.4620'S 037°027621'W	2016-11-16	Sylvatic-d	rocky outcrops	T. b. brasiliensis	Male	Rocky cavy	376	Galea spixii isolate JC 3689 cytochrome b (cytb) gene, partial cds; mitochondrial	Common cavy	634	634	0.98	1e-177	97.57	MN242242.1	Galea spixii	negative	positive		positive
Tb192	RN	Caicó	Pedregulho	06°20.4620'S 037°027621'W	2016-11-16	Sylvatic-d	rocky outcrops	T. b. brasiliensis	Male	Rocky cavy											negative	positive		positive
Tb193	RN	Caicó	Pedregulho	06°20.4620'S 037°027621'W	2016-11-16	Sylvatic-d	rocky outcrops	T. b. brasiliensis	Male	Rocky cavy											negative	negative	negative	negative
Tb194	RN	Caicó	Pedregulho	06°20.4620'S 037°027621'W	2016-11-16	Sylvatic-d	rocky outcrops	T. b. brasiliensis	N5	Rocky cavy
Tb195	RN	Caicó	Pedregulho	06°20.4620'S 037°027621'W	2016-11-16	Sylvatic-d	rocky outcrops	T. b. brasiliensis	N5	Rocky cavy
Tb196	RN	Caicó	Pedregulho	06°20.4620'S 037°027621'W	2016-11-16	Sylvatic-d	rocky outcrops	T. b. brasiliensis	N5	Rocky cavy
Tb197	RN	Caicó	Pedregulho	06°20.4620'S 037°027621'W	2016-11-16	Sylvatic-d	rocky outcrops	T. b. brasiliensis	N5	Rocky cavy
Tb198	RN	Caicó	Pedregulho	06°20.4620'S 037°027621'W	2016-11-16	Sylvatic-d	rocky outcrops	T. b. brasiliensis	N5	Rocky cavy
Tb199	RN	Caicó	Pedregulho	06°20.4620'S 037°027621'W	2016-11-16	Sylvatic-d	rocky outcrops	T. b. brasiliensis	N3	Rocky cavy
Tb200	RN	Caicó	Pedregulho	06°20.4620'S 037°027621'W	2016-11-16	Sylvatic-d	rocky outcrops	T. b. brasiliensis	N3	Rocky cavy
Tb201	RN	Caicó	Pedregulho	06°20.4620'S 037°027621'W	2016-11-16	Sylvatic-d	rocky outcrops	T. b. brasiliensis	N3	Rocky cavy
Tb202	RN	Caicó	Pedregulho	06°20.4620'S 037°027621'W	2016-11-16	Sylvatic-d	rocky outcrops	T. b. brasiliensis	N3	Rocky cavy
Tb203	RN	Caicó	Pedregulho	06°20.4620'S 037°027621'W	2016-11-16	Sylvatic-d	rocky outcrops	T. b. brasiliensis	N3	Rocky cavy
Tb204	RN	Caicó	Pedregulho	06°20.4895'S 037°026947'W	2016-11-16	Sylvatic-d	rocky outcrops	T. b. brasiliensis	Male	Rocky cavy											negative		negative	negative
Tb205	RN	Caicó	Pedregulho	06°20.4895'S 037°026947'W	2016-11-16	Sylvatic-d	rocky outcrops	T. b. brasiliensis	Male	Rocky cavy
Tb206	RN	Caicó	Pedregulho	06°20.4895'S 037°026947'W	2016-11-16	Sylvatic-d	rocky outcrops	T. b. brasiliensis	N5	Rocky cavy											negative	negative	negative	negative
Tb207	RN	Caicó	Pedregulho	06°20.4895'S 037°026947'W	2016-11-16	Sylvatic-d	rocky outcrops	T. b. brasiliensis	N5	Rocky cavy											negative	negative		negative
Tb253	RN	Caicó	SBE	06°27.0110'S 036°58.6585'W	2016-11-11	Peridomestic	concrete wall	T. b. brasiliensis	N4	Rabbit/Chicken
Tb254	RN	Caicó	SBE	06°27.0110'S 036°58.6585'W	2016-11-11	Peridomestic	concrete wall	T. b. brasiliensis	N4	Rabbit/Chicken
Tb255	RN	Caicó	SBE	06°27.0110'S 036°58.6585'W	2016-11-11	Peridomestic	concrete wall	T. b. brasiliensis	N3	Rabbit/Chicken
Tb256	RN	Caicó	SBE	06°27.0110'S 036°58.6585'W	2016-11-11	Peridomestic	concrete wall	T. b. brasiliensis	N3	Rabbit/Chicken
Tb257	RN	Caicó	SBE	06°27.0110'S 036°58.6585'W	2016-11-11	Peridomestic	tile piles	T. b. brasiliensis	N5													negative		negative
Tb258	RN	Caicó	SBE	06°27.0110'S 036°58.6585'W	2016-11-11	Peridomestic	tile piles	T. b. brasiliensis	Female													positive		positive
Tb259	RN	Caicó	SBE	06°27.0110'S 036°58.6585'W	2016-11-11	Peridomestic	tile piles	T. b. brasiliensis	N4													negative		negative
Tb260	RN	Caicó	SBE	06°27.0110'S 036°58.6585'W	2016-11-11	Peridomestic	tile piles	T. b. brasiliensis	N4
Tb261	RN	Caicó	SBE	06°27.0110'S 036°58.6585'W	2016-11-11	Peridomestic	tile piles	T. b. brasiliensis	N4													negative		negative
Tb262	RN	Caicó	SBE	06°27.0110'S 036°58.6585'W	2016-11-11	Peridomestic	tile piles	T. b. brasiliensis	N3
Tb263	RN	Caicó	SBE	06°27.0110'S 036°58.6585'W	2016-11-11	Peridomestic	tile piles	T. b. brasiliensis	N3
Tb264	RN	Caicó	SBE	06°27.0110'S 036°58.6585'W	2016-11-11	Peridomestic	tile piles	T. b. brasiliensis	N2
Tb265	RN	Caicó	SBE	06°27.0110'S 036°58.6585'W	2016-11-11	Peridomestic	tile piles	T. b. brasiliensis	N2
Tb266	RN	Caicó	SBE	06°27.0110'S 036°58.6585'W	2016-11-14	Peridomestic	porch	T. b. brasiliensis	Male	Human											negative	negative		negative
Tb267	RN	Caicó	SBE	06°27.0110'S 036°58.6585'W	2016-11-14	Peridomestic	stone wall/hen house	T. b. brasiliensis	Male	Chicken
Tb268	RN	Caicó	SBE	06°27.0110'S 036°58.6585'W	2016-11-14	Peridomestic	stone wall/hen house	T. b. brasiliensis	Male	Chicken
Tb269	RN	Caicó	SBE	06°27.0110'S 036°58.6585'W	2016-11-14	Peridomestic	stone wall/hen house	T. b. brasiliensis	Female	Chicken	360	Homo sapiens isolate TS20 cytochrome B gene, partial cds; mitochondrial	Human	553	553	0.95	4e-153	95.23	KX697544.1	Homo sapiens	negative	positive		positive
Tb270	RN	Caicó	SBE	06°27.0110'S 036°58.6585'W	2016-11-14	Peridomestic	stone wall/hen house	T. b. brasiliensis	N5	Chicken											positive	negative		positive
Tb271	RN	Caicó	SBE	06°27.0110'S 036°58.6585'W	2016-11-14	Peridomestic	stone wall/hen house	T. b. brasiliensis	N5	Chicken											negative	negative	negative	negative
Tb272	RN	Caicó	SBE	06°27.0110'S 036°58.6585'W	2016-11-14	Peridomestic	stone wall/hen house	T. b. brasiliensis	N4	Chicken
Tb273	RN	Caicó	SBE	06°27.0110'S 036°58.6585'W	2016-11-14	Peridomestic	stone wall/hen house	T. b. brasiliensis	N3	Chicken
Tb274	RN	Caicó	SBE	06°27.0110'S 036°58.6585'W	2016-11-14	Peridomestic	stone wall/hen house	T. b. brasiliensis	N2	Chicken
Tb275	RN	Caicó	SBE	06°27.0110'S 036°58.6585'W	2016-11-14	Peridomestic	stone wall/hen house	T. b. brasiliensis	Male	Chicken
Tb276	RN	Caicó	SBE	06°27.0110'S 036°58.6585'W	2016-11-14	Peridomestic	stone wall/hen house	T. b. brasiliensis	Male	Chicken											positive	positive		positive
Tb277	RN	Caicó	SBE	06°27.0110'S 036°58.6585'W	2016-11-14	Peridomestic	stone wall/hen house	T. b. brasiliensis	Male	Chicken											negative	negative		negative
Tb278	RN	Caicó	SBE	06°27.0110'S 036°58.6585'W	2016-11-14	Peridomestic	stone wall/hen house	T. b. brasiliensis	Male	Chicken											positive	positive		positive
Tb279	RN	Caicó	SBE	06°27.0110'S 036°58.6585'W	2016-11-14	Peridomestic	stone wall/hen house	T. b. brasiliensis	Female	Chicken											negative	negative		negative
Tb280	RN	Caicó	SBE	06°27.0110'S 036°58.6585'W	2016-11-14	Peridomestic	stone wall/hen house	T. b. brasiliensis	N5	Chicken											negative			negative
Tb281	RN	Caicó	SBE	06°27.0110'S 036°58.6585'W	2016-11-14	Peridomestic	stone wall/hen house	T. b. brasiliensis	N5	Chicken												negative		negative
Tb282	RN	Caicó	SBE	06°27.0110'S 036°58.6585'W	2016-11-14	Peridomestic	stone wall/hen house	T. b. brasiliensis	Female	Chicken											negative	positive		positive
Tb283	RN	Caicó	SBE	06°27.0110'S 036°58.6585'W	2016-11-14	Peridomestic	stone wall/hen house	T. b. brasiliensis	Female	Chicken											negative	negative		negative
Tb284	RN	Caicó	SBE	06°27.0110'S 036°58.6585'W	2016-11-14	Peridomestic	stone wall/hen house	T. b. brasiliensis	Female	Chicken											negative	negative		negative
Tb285	RN	Caicó	SBE	06°27.0110'S 036°58.6585'W	2016-11-14	Peridomestic	stone wall/hen house	T. b. brasiliensis	Male	Chicken											negative			negative
Tb286	RN	Caicó	SBE	06°27.0110'S 036°58.6585'W	2016-11-14	Peridomestic	stone wall/hen house	T. b. brasiliensis	N4	Chicken
Tb287	RN	Caicó	SBE	06°27.0110'S 036°58.6585'W	2016-11-14	Peridomestic	stone wall/hen house	T. b. brasiliensis	N4	Chicken											negative			negative
Tb288	RN	Caicó	SBE	06°27.0110'S 036°58.6585'W	2016-11-14	Peridomestic	stone wall/hen house	T. b. brasiliensis	N1	Chicken
Tb289	RN	Caicó	SBE	06°27.0110'S 036°58.6585'W	2016-11-14	Peridomestic	stone wall/hen house	T. b. brasiliensis	N4	Chicken
Tb290	RN	Caicó	SBE	06°27.0110'S 036°58.6585'W	2016-11-14	Peridomestic	stone wall/hen house	T. b. brasiliensis	N1	Chicken
Tb291	RN	Caicó	SBE	06°27.0110'S 036°58.6585'W	2016-11-14	Peridomestic	stone wall/hen house	T. b. brasiliensis	Female	Chicken
Tb292	RN	Caicó	SBE	06°27.0110'S 036°58.6585'W	2016-11-14	Peridomestic	stone wall/hen house	T. b. brasiliensis	Male	Chicken	341	Homo sapiens isolate BJM119 mitochondrion, complete genome	Human	568	568	1	1e-157	96.31	MK128885.1	Homo sapiens
Tb293	RN	Caicó	SBE	06°27.0110'S 036°58.6585'W	2016-11-14	Peridomestic	stone wall/hen house	T. b. brasiliensis	Male	Chicken											negative			negative
Tb294	RN	Caicó	SBE	06°27.0110'S 036°58.6585'W	2016-11-14	Peridomestic	stone wall/hen house	T. b. brasiliensis	Male	Chicken											negative			negative
Tb295	RN	Caicó	SBE	06°27.0110'S 036°58.6585'W	2016-11-14	Peridomestic	stone wall/hen house	T. b. brasiliensis	Male	Chicken											negative			negative
Tb296	RN	Caicó	SBE	06°27.0110'S 036°58.6585'W	2016-11-14	Peridomestic	stone wall/hen house	T. b. brasiliensis	N5	Chicken											positive	positive		positive
Tb297	RN	Caicó	SBE	06°27.0110'S 036°58.6585'W	2016-11-14	Peridomestic	stone wall/hen house	T. b. brasiliensis	N5	Chicken
Tb298	RN	Caicó	SBE	06°27.0110'S 036°58.6585'W	2016-11-14	Peridomestic	stone wall/hen house	T. b. brasiliensis	N5	Chicken											negative		negative	negative
Tb299	RN	Caicó	SBE	06°27.0110'S 036°58.6585'W	2016-11-14	Peridomestic	stone wall/hen house	T. b. brasiliensis	N5	Chicken
Tb300	RN	Caicó	SBE	06°27.0110'S 036°58.6585'W	2016-11-14	Peridomestic	stone wall/hen house	T. b. brasiliensis	N5	Chicken
Tb301	RN	Caicó	SBE	06°27.0110'S 036°58.6585'W	2016-11-14	Peridomestic	stone wall/hen house	T. b. brasiliensis	N5	Chicken
Tb302	RN	Caicó	SBE	06°27.0110'S 036°58.6585'W	2016-11-14	Peridomestic	stone wall/hen house	T. b. brasiliensis	N4	Chicken
Tb303	RN	Caicó	SBE	06°27.0110'S 036°58.6585'W	2016-11-14	Peridomestic	rocky outcrops	T. b. brasiliensis	N5	Ox/Rocky cavy	353	Capra hircus cytochrome b (Cytb) gene, partial cds; mitochondrial	Goat	453	453		4e-123	90.81	MK656968.1	Capra hircus	negative	negative	negative	negative
Tb304	RN	Caicó	SBE	06°27.0110'S 036°58.6585'W	2016-11-14	Peridomestic	rocky outcrops	T. b. brasiliensis	N5	Ox/Rocky cavy
Tb305	RN	Caicó	SBE	06°27.0110'S 036°58.6585'W	2016-11-14	Peridomestic	rocky outcrops	T. b. brasiliensis	N5	Ox/Rocky cavy												negative		negative
Tb306	RN	Caicó	SBE	06°27.0110'S 036°58.6585'W	2016-11-14	Peridomestic	rocky outcrops	T. b. brasiliensis	N4	Ox/Rocky cavy
Tb307	RN	Caicó	SBE	06°27.0110'S 036°58.6585'W	2016-11-14	Peridomestic	stone wall/cattle corral	T. b. brasiliensis	Male	Ox											negative	negative	negative	negative
Tb308	RN	Caicó	SBE	06°27.0110'S 036°58.6585'W	2016-11-14	Peridomestic	stone wall/cattle corral	T. b. brasiliensis	Male	Ox											positive	positive		positive
Tb309	RN	Caicó	SBE	06°27.0110'S 036°58.6585'W	2016-11-14	Peridomestic	stone wall/cattle corral	T. b. brasiliensis	Female	Ox											positive	negative	negative	positive
Tb310	RN	Caicó	SBE	06°27.0110'S 036°58.6585'W	2016-11-14	Peridomestic	stone wall/cattle corral	T. b. brasiliensis	N5	Ox	354	Bos taurus clone Bos_taurus_Mu cytochrome b (cytb) gene, partial cds; mitochondrial	Ox	501	501	0.96	1e-137	91.62	MN148732.1	Bos taurus	negative	positive	positive	positive	82pb 212pb	C	125pb	150pb	Tc II
Tb311	RN	Caicó	SBE	06°27.0110'S 036°58.6585'W	2016-11-14	Peridomestic	stone wall/cattle corral	T. b. brasiliensis	N4	Ox											negative			negative
Tb312	RN	Caicó	SBE	06°27.0110'S 036°58.6585'W	2016-11-14	Peridomestic	stone wall/cattle corral	T. b. brasiliensis	N4	Ox
Tb313	RN	Caicó	SBE	06°27.0110'S 036°58.6585'W	2016-11-14	Peridomestic	stone wall	T. b. brasiliensis	Male	Ox/Rocky cavy
Tb314	RN	Caicó	SBE	06°27.0110'S 036°58.6585'W	2016-11-14	Peridomestic	stone wall	T. b. brasiliensis	Male	Ox/Rocky cavy											positive	positive		positive
Tb315	RN	Caicó	SBE	06°27.0110'S 036°58.6585'W	2016-11-14	Peridomestic	stone wall	T. b. brasiliensis	Male	Ox/Rocky cavy												negative		negative
Tb316	RN	Caicó	SBE	06°26.9874'S 036°58.6143'W		Sylvatic-d	rocky outcrops	T. b. brasiliensis	Female	Rocky cavy											negative	negative		negative
Tb317	RN	Caicó	SBE	06°26.9874'S 036°58.6143'W	2016-11-14	Sylvatic-d	rocky outcrops	T. b. brasiliensis	Female	Rocky cavy											negative	positive		positive
Tb318	RN	Caicó	SBE	06°26.9874'S 036°58.6143'W	2016-11-14	Sylvatic-d	rocky outcrops	T. b. brasiliensis	N3	Rocky cavy
Tb319	RN	Caicó	SBE	06°26.9874'S 036°58.6143'W	2016-11-14	Sylvatic-d	rocky outcrops	T. b. brasiliensis	N3	Rocky cavy
Tb320	RN	Caicó	SBE	06°26.9645'S 036°58.7321'W	2016-11-14	Sylvatic-d	rocky outcrops	T. b. brasiliensis	Male	Rocky cavy											negative	negative	negative	negative
Tb321	RN	Caicó	SBE	06°26.9645'S 036°58.7321'W	2016-11-14	Sylvatic-d	rocky outcrops	T. b. brasiliensis	Female	Rocky cavy											negative	negative		negative
Tb322	RN	Caicó	SBE	06°26.9645'S 036°58.7321'W	2016-11-14	Sylvatic-d	rocky outcrops	T. b. brasiliensis	N5	Rocky cavy
Tb323	RN	Caicó	SBE	06°26.9645'S 036°58.7321'W	2016-11-14	Sylvatic-d	rocky outcrops	T. b. brasiliensis	N5	Rocky cavy											negative			negative
Tb324	RN	Caicó	SBE	06°26.9645'S 036°58.7321'W	2016-11-14	Sylvatic-d	rocky outcrops	T. b. brasiliensis	N4	Rocky cavy											negative			negative
Tb325	RN	Caicó	SBE	06°26.9645'S 036°58.7321'W	2016-11-14	Sylvatic-d	rocky outcrops	T. b. brasiliensis	N3	Rocky cavy
Tb326	RN	Caicó	SBE	06°26.9645'S 036°58.7321'W	2016-11-14	Sylvatic-d	rocky outcrops	T. b. brasiliensis	N3	Rocky cavy
Tb327	RN	Caicó	SBE	06°26.9645'S 036°58.7321'W	2016-11-14	Sylvatic-d	rocky outcrops	T. b. brasiliensis	N3	Rocky cavy
Tb328	RN	Caicó	SBE	06°26.9645'S 036°58.7321'W	2016-11-14	Sylvatic-d	rocky outcrops	T. b. brasiliensis	Male	Rocky cavy											negative	positive	negative	positive
Tb329	RN	Caicó	SBE	06°26.9645'S 036°58.7321'W	2016-11-14	Sylvatic-d	rocky outcrops	T. b. brasiliensis	Male	Rocky cavy											negative	negative	negative	negative
Tb330	RN	Caicó	SBE	06°26.9645'S 036°58.7321'W	2016-11-14	Sylvatic-d	rocky outcrops	T. b. brasiliensis	N5	Rocky cavy
Tb331	RN	Caicó	SBE	06°26.9645'S 036°58.7321'W	2016-11-14	Sylvatic-d	rocky outcrops	T. b. brasiliensis	N4	Rocky cavy											negative	negative		negative
Tb332	RN	Caicó	SBE	06°26.9645'S 036°58.7321'W	2016-11-14	Sylvatic-d	rocky outcrops	T. b. brasiliensis	N4	Rocky cavy
Tb333	RN	Caicó	SBE	06°26.9645'S 036°58.7321'W	2016-11-14	Sylvatic-d	rocky outcrops	T. b. brasiliensis	N4	Rocky cavy
Tb334	RN	Caicó	SBE	06°26.9645'S 036°58.7321'W	2016-11-14	Sylvatic-d	rocky outcrops	T. b. brasiliensis	N3	Rocky cavy
Tb335	RN	Caicó	SBE	06°26.9645'S 036°58.7321'W	2016-11-14	Sylvatic-d	rocky outcrops	T. b. brasiliensis	N3	Rocky cavy
Tb336	RN	Caicó	SBE	06°26.9645'S 036°58.7321'W	2016-11-14	Sylvatic-d	rocky outcrops	T. b. brasiliensis	N3	Rocky cavy
Tb337	RN	Caicó	SBE	06°26.9645'S 036°58.7321'W	2016-11-14	Sylvatic-d	rocky outcrops	T. b. brasiliensis	N3	Rocky cavy
Tb338	RN	Caicó	SBE	06°26.9645'S 036°58.7321'W	2016-11-14	Sylvatic-d	rocky outcrops	T. b. brasiliensis	N3	Rocky cavy
Tb339	RN	Caicó	SBE	06°26.9645'S 036°58.7321'W	2016-11-14	Sylvatic-d	rocky outcrops	T. b. brasiliensis	N3	Rocky cavy
Tb340	RN	Caicó	SBE	06°26.9645'S 036°58.7321'W	2016-11-14	Sylvatic-d	rocky outcrops	T. b. brasiliensis	N3	Rocky cavy
Tb341	RN	Caicó	SBE	06°26.9645'S 036°58.7321'W	2016-11-14	Sylvatic-d	rocky outcrops	T. b. brasiliensis	N3	Rocky cavy
Tb342	RN	Caicó	SBE	06°26.9645'S 036°58.7321'W	2016-11-14	Sylvatic-d	rocky outcrops	T. b. brasiliensis	N3	Rocky cavy
Tb343	RN	Caicó	SBE	06°26.9645'S 036°58.7321'W	2016-11-14	Sylvatic-d	rocky outcrops	T. b. brasiliensis	N3	Rocky cavy
Tb344	RN	Caicó	SBE	06°26.9645'S 036°58.7321'W	2016-11-14	Sylvatic-d	rocky outcrops	T. b. brasiliensis	N3	Rocky cavy
Tb345	RN	Caicó	SBE	06°26.9645'S 036°58.7321'W	2016-11-14	Sylvatic-d	rocky outcrops	T. b. brasiliensis	N3	Rocky cavy
Tb346	RN	Caicó	SBE	06°26.9645'S 036°58.7321'W	2016-11-14	Sylvatic-d	rocky outcrops	T. b. brasiliensis	N3	Rocky cavy
Tb347	RN	Caicó	SBE	06°26.9645'S 036°58.7321'W	2016-11-14	Sylvatic-d	rocky outcrops	T. b. brasiliensis	N2	Rocky cavy
Tb348	RN	Caicó	SBE	06°26.9645'S 036°58.7321'W	2016-11-14	Sylvatic-d	rocky outcrops	T. b. brasiliensis	N2	Rocky cavy
Tb349	RN	Caicó	SBE	06°26.9645'S 036°58.7321'W	2016-11-14	Sylvatic-d	rocky outcrops	T. b. brasiliensis	N1	Rocky cavy
Tb350	RN	Caicó	SBE	06°26.9645'S 036°58.7321'W	2016-11-14	Sylvatic-d	rocky outcrops	T. b. brasiliensis	N1	Rocky cavy
Tb351	RN	Caicó	SBE	06°26.9645'S 036°58.7321'W	2016-11-14	Sylvatic-d	rocky outcrops	T. b. brasiliensis	N1	Rocky cavy
Tb352	RN	Caicó	SBE	06°26.9645'S 036°58.7321'W	2016-11-14	Sylvatic-d	rocky outcrops	T. b. brasiliensis	N1	Rocky cavy
Tb426	RN	Caicó	Inácio	06°13.8322'S 036°59.2871'W	2016-11-15	Peridomestic	stone wall/cattle corral	T. b. brasiliensis	Female	Ox
Tb427	RN	Caicó	Inácio	06°13.8322'S 036°59.2871'W	2016-11-15	Peridomestic	stone wall/cattle corral	T. b. brasiliensis	Female	Ox											negative			negative
Tb428	RN	Caicó	Inácio	06°13.8322'S 036°59.2871'W	2016-11-15	Peridomestic	stone wall/cattle corral	T. b. brasiliensis	Female	Ox											negative	negative		negative
Tb429	RN	Caicó	Inácio	06°13.8322'S 036°59.2871'W	2016-11-15	Peridomestic	stone wall/cattle corral	T. b. brasiliensis	Female	Ox											negative			negative
Tb430	RN	Caicó	Inácio	06°13.8322'S 036°59.2871'W	2016-11-15	Peridomestic	stone wall/cattle corral	T. b. brasiliensis	Male	Ox
Tb431	RN	Caicó	Inácio	06°13.8322'S 036°59.2871'W	2016-11-15	Peridomestic	stone wall/cattle corral	T. b. brasiliensis	N5	Ox
Tb432	RN	Caicó	Inácio	06°13.8322'S 036°59.2871'W	2016-11-15	Peridomestic	stone wall/cattle corral	T. b. brasiliensis	Male	Ox												positive		positive
Tb433	RN	Caicó	Inácio	06°13.8322'S 036°59.2871'W	2016-11-15	Peridomestic	stone wall/cattle corral	T. b. brasiliensis	Male	Ox
Tb434	RN	Caicó	Inácio	06°13.8322'S 036°59.2871'W	2016-11-15	Peridomestic	stone wall/cattle corral	T. b. brasiliensis	N5	Ox											negative		negative	negative
Tb435	RN	Caicó	Inácio	06°13.8322'S 036°59.2871'W	2016-11-15	Peridomestic	stone wall/cattle corral	T. b. brasiliensis	N5	Ox	342	Bos taurus clone Bos_taurus_Mu cytochrome b (cytb) gene, partial cds; mitochondrial	Ox	577	577	1	2e+160	96.61	MN148732.1	Bos taurus	negative			negative
Tb436	RN	Caicó	Inácio	06°13.8322'S 036°59.2871'W	2016-11-15	Peridomestic	stone wall/cattle corral	T. b. brasiliensis	N5	Ox
Tb437	RN	Caicó	Inácio	06°13.8322'S 036°59.2871'W	2016-11-15	Peridomestic	stone wall/cattle corral	T. b. brasiliensis	N3	Ox
Tb438	RN	Caicó	Inácio	06°13.8322'S 036°59.2871'W	2016-11-15	Peridomestic	stone wall/cattle corral	T. b. brasiliensis	N3	Ox
Tb439	RN	Caicó	Inácio	06°13.8322'S 036°59.2871'W	2016-11-15	Peridomestic	stone wall/cattle corral	T. b. brasiliensis	N3	Ox
Tb440	RN	Caicó	Inácio	06°13.8322'S 036°59.2871'W	2016-11-15	Peridomestic	stone wall/cattle corral	T. b. brasiliensis	N3	Ox
Tb441	RN	Caicó	Inácio	06°13.8322'S 036°59.2871'W	2016-11-15	Peridomestic	stone wall/cattle corral	T. b. brasiliensis	N3	Ox
Tb442	RN	Caicó	Inácio	06°13.8322'S 036°59.2871'W	2016-11-15	Peridomestic	stone wall/cattle corral	T. b. brasiliensis	N4	Ox											negative			negative
Tb443	RN	Caicó	Inácio	06°13.8322'S 036°59.2871'W	2016-11-15	Peridomestic	stone wall/cattle corral	T. b. brasiliensis	Male	Ox											positive	positive		positive
Tb444	RN	Caicó	Inácio	06°13.8322'S 036°59.2871'W	2016-11-15	Peridomestic	stone wall/cattle corral	T. b. brasiliensis	Male	Ox											negative	negative		negative
Tb445	RN	Caicó	Inácio	06°13.8322'S 036°59.2871'W	2016-11-15	Peridomestic	stone wall/cattle corral	T. b. brasiliensis	Male	Ox												positive		positive
Tb446	RN	Caicó	Inácio	06°13.8322'S 036°59.2871'W	2016-11-15	Peridomestic	stone wall/cattle corral	T. b. brasiliensis	Female	Ox
Tb447	RN	Caicó	Inácio	06°13.8322'S 036°59.2871'W	2016-11-15	Peridomestic	stone wall/cattle corral	T. b. brasiliensis	Female	Ox											positive	positive		positive
Tb448	RN	Caicó	Inácio	06°13.8322'S 036°59.2871'W	2016-11-15	Peridomestic	stone wall/cattle corral	T. b. brasiliensis	N5	Ox											negative	negative	negative	negative
Tb449	RN	Caicó	Inácio	06°13.8322'S 036°59.2871'W	2016-11-15	Peridomestic	stone wall/cattle corral	T. b. brasiliensis	N5	Ox											negative	positive	negative	positive
Tb450	RN	Caicó	Inácio	06°13.8322'S 036°59.2871'W	2016-11-15	Peridomestic	stone wall/cattle corral	T. b. brasiliensis	N4	Ox											negative			negative
Tb451	RN	Caicó	Inácio	06°13.8322'S 036°59.2871'W	2016-11-15	Peridomestic	stone wall/cattle corral	T. b. brasiliensis	N4	Ox	266	Mus musculus voucher MA364 mitochondrion, complete genome	Mouse	388	388	0.92	8e-104	94.57%	MN964117.1	Mus musculus	negative	negative		negative
Tb452	RN	Caicó	Inácio	06°13.8322'S 036°59.2871'W	2016-11-15	Peridomestic	stone wall/cattle corral	T. b. brasiliensis	Female	Ox												negative		negative
Tb453	RN	Caicó	Inácio	06°13.8322'S 036°59.2871'W	2016-11-15	Peridomestic	stone wall/cattle corral	T. b. brasiliensis	N4	Ox											negative			negative
Tb454	RN	Caicó	Inácio	06°13.8322'S 036°59.2871'W	2016-11-15	Peridomestic	stone wall/cattle corral	T. b. brasiliensis	N3	Ox
Tb455	RN	Caicó	Inácio	06°13.8322'S 036°59.2871'W	2016-11-15	Peridomestic	stone wall/cattle corral	T. b. brasiliensis	N3	Ox
Tb456	RN	Caicó	Inácio	06°13.8322'S 036°59.2871'W	2016-11-15	Peridomestic	stone wall/cattle corral	T. b. brasiliensis	N3	Ox
Tb457	RN	Caicó	Inácio	06°13.8322'S 036°59.2871'W	2016-11-15	Peridomestic	stone wall/cattle corral	T. b. brasiliensis	N3	Ox
Tb458	RN	Caicó	Inácio	06°13.8322'S 036°59.2871'W	2016-11-15	Peridomestic	stone wall/cattle corral	T. b. brasiliensis	N3	Ox
Tb459	RN	Caicó	Inácio	06°13.8322'S 036°59.2871'W	2016-11-15	Peridomestic	stone wall/cattle corral	T. b. brasiliensis	N3	Ox
Tb460	RN	Caicó	Inácio	06°13.8322'S 036°59.2871'W	2016-11-15	Peridomestic	stone wall/cattle corral	T. b. brasiliensis	N3	Ox
Tb461	RN	Caicó	Inácio	06°13.8322'S 036°59.2871'W	2016-11-15	Peridomestic	stone wall/cattle corral	T. b. brasiliensis	N3	Ox
Tb462	RN	Caicó	Inácio	06°13.8322'S 036°59.2871'W	2016-11-15	Peridomestic	stone wall/cattle corral	T. b. brasiliensis	N3	Ox
Tb463	RN	Caicó	Inácio	06°13.8322'S 036°59.2871'W	2016-11-15	Peridomestic	stone wall/cattle corral	T. b. brasiliensis	N3	Ox
Tb464	RN	Caicó	Inácio	06°13.8322'S 036°59.2871'W	2016-11-15	Peridomestic	stone wall/cattle corral	T. b. brasiliensis	N3	Ox
Tb465	RN	Caicó	Inácio	06°13.8322'S 036°59.2871'W	2016-11-15	Peridomestic	stone wall/cattle corral	T. b. brasiliensis	N3	Ox
Tb466	RN	Caicó	Inácio	06°13.8322'S 036°59.2871'W	2016-11-15	Peridomestic	stone wall/cattle corral	T. b. brasiliensis	N3	Ox
Tb467	RN	Caicó	Inácio	06°13.8322'S 036°59.2871'W	2016-11-15	Peridomestic	stone wall/cattle corral	T. b. brasiliensis	N3	Ox
Tb468	RN	Caicó	Inácio	06°13.8322'S 036°59.2871'W	2016-11-15	Peridomestic	stone wall/cattle corral	T. b. brasiliensis	N4	Ox
Tb469	RN	Caicó	Inácio	06°13.8322'S 036°59.2871'W	2016-11-15	Peridomestic	stone wall/cattle corral	T. b. brasiliensis	N4	Ox
Tb470	RN	Caicó	Inácio	06°13.8322'S 036°59.2871'W	2016-11-15	Peridomestic	stone wall/cattle corral	T. b. brasiliensis	N4	Ox
Tb471	RN	Caicó	Inácio	06°13.8322'S 036°59.2871'W	2016-11-15	Peridomestic	stone wall/cattle corral	T. b. brasiliensis	N4	Ox
Tb472	RN	Caicó	Inácio	06°13.8322'S 036°59.2871'W	2016-11-15	Peridomestic	stone wall/cattle corral	T. b. brasiliensis	N4	Ox
Tb473	RN	Caicó	Inácio	06°13.8322'S 036°59.2871'W	2016-11-15	Peridomestic	stone wall/cattle corral	T. b. brasiliensis	N4	Ox
Tb474	RN	Caicó	Inácio	06°13.8322'S 036°59.2871'W	2016-11-15	Peridomestic	stone wall/cattle corral	T. b. brasiliensis	N4	Ox
Tb475	RN	Caicó	Inácio	06°13.8322'S 036°59.2871'W	2016-11-15	Peridomestic	stone wall/cattle corral	T. b. brasiliensis	N4	Ox
Tb476	RN	Caicó	Inácio	06°13.8322'S 036°59.2871'W	2016-11-15	Peridomestic	stone wall/cattle corral	T. b. brasiliensis	N4	Ox
Tb477	RN	Caicó	Inácio	06°13.8322'S 036°59.2871'W	2016-11-15	Peridomestic	stone wall/cattle corral	T. b. brasiliensis	N4	Ox
Tb478	RN	Caicó	Inácio	06°13.8322'S 036°59.2871'W	2016-11-15	Peridomestic	stone wall/cattle corral	T. b. brasiliensis	N4	Ox												negative		negative
Tb479	RN	Caicó	Inácio	06°13.8322'S 036°59.2871'W	2016-11-15	Peridomestic	stone wall/cattle corral	T. b. brasiliensis	N5	Ox												positive		positive
Tb480	RN	Caicó	Inácio	06°13.8322'S 036°59.2871'W	2016-11-15	Peridomestic	stone wall/cattle corral	T. b. brasiliensis	N5	Ox
Tb481	RN	Caicó	Inácio	06°13.8322'S 036°59.2871'W	2016-11-15	Peridomestic	stone wall/cattle corral	T. b. brasiliensis	N5	Ox
Tb482	RN	Caicó	Inácio	06°13.8322'S 036°59.2871'W	2016-11-15	Peridomestic	stone wall/cattle corral	T. b. brasiliensis	N5	Ox												negative		negative
Tb483	RN	Caicó	Inácio	06°13.8322'S 036°59.2871'W	2016-11-15	Peridomestic	stone wall/cattle corral	T. b. brasiliensis	N5	Ox												positive		positive
Tb484	RN	Caicó	Inácio	06°13.8322'S 036°59.2871'W	2016-11-15	Peridomestic	stone wall/cattle corral	T. b. brasiliensis	Female	Ox
Tb485	RN	Caicó	Inácio	06°13.8322'S 036°59.2871'W	2016-11-15	Peridomestic	stone wall/cattle corral	T. b. brasiliensis	Male	Ox												positive		positive
Tb486	RN	Caicó	Inácio	06°13.8322'S 036°59.2871'W	2016-11-15	Peridomestic	stone wall/cattle corral	T. b. brasiliensis	Male	Ox												negative		negative
Tb487	RN	Caicó	Inácio	06°13.8322'S 036°59.2871'W	2016-11-15	Peridomestic	stone wall/cattle corral	T. b. brasiliensis	Male	Ox
Tb488	RN	Caicó	Inácio	06°13.8322'S 036°59.2871'W	2016-11-15	Peridomestic	stone wall/cattle corral	T. b. brasiliensis	Female	Ox	312	Homo sapiens isolate ND20 cytochrome B gene, partial cds; mitochondrial	Human	527	527	0.98	2e-145	97.16	KX697454.1	Homo sapiens		negative		negative
Tb489	RN	Caicó	Inácio	06°13.8322'S 036°59.2871'W	2016-11-15	Peridomestic	stone wall/cattle corral	T. b. brasiliensis	N5	Ox											negative	negative	negative	negative
Tb490	RN	Caicó	Inácio	06°13.8322'S 036°59.2871'W	2016-11-15	Peridomestic	stone wall/cattle corral	T. b. brasiliensis	N5	Ox											negative			negative
Tb491	RN	Caicó	Inácio	06°13.8322'S 036°59.2871'W	2016-11-15	Peridomestic	stone wall/cattle corral	T. b. brasiliensis	N5	Ox
Tb492	RN	Caicó	Inácio	06°13.8322'S 036°59.2871'W	2016-11-15	Peridomestic	stone wall/cattle corral	T. b. brasiliensis	N5	Ox											negative	negative	negative	negative
Tb493	RN	Caicó	Inácio	06°13.8322'S 036°59.2871'W	2016-11-15	Peridomestic	stone wall/cattle corral	T. b. brasiliensis	N5	Ox	341	Bos taurus clone Bos_taurus_Mu cytochrome b (cytb) gene, partial cds; mitochondrial	Ox	597	597	1	2e-166	97.99	MN148732.1	Bos taurus	positive	positive	positive	positive
Tb494	RN	Caicó	Inácio	06°13.8322'S 036°59.2871'W	2016-11-15	Peridomestic	stone wall/cattle corral	T. b. brasiliensis	N5	Ox											positive	positive		positive
Tb495	RN	Caicó	Inácio	06°13.8322'S 036°59.2871'W	2016-11-15	Peridomestic	stone wall/cattle corral	T. b. brasiliensis	N5	Ox											negative			negative
Tb496	RN	Caicó	Inácio	06°13.8322'S 036°59.2871'W	2016-11-15	Peridomestic	stone wall/cattle corral	T. b. brasiliensis	N4	Ox											negative		negative	negative
Tb497	RN	Caicó	Inácio	06°13.8322'S 036°59.2871'W	2016-11-15	Peridomestic	stone wall/cattle corral	T. b. brasiliensis	Male	Ox
Tb498	RN	Caicó	Inácio	06°13.8322'S 036°59.2871'W	2016-11-15	Peridomestic	stone wall/cattle corral	T. b. brasiliensis	Male	Ox
Tb499	RN	Caicó	Inácio	06°13.8322'S 036°59.2871'W	2016-11-15	Peridomestic	stone wall/cattle corral	T. b. brasiliensis	Male	Ox
Tb500	RN	Caicó	Inácio	06°13.8322'S 036°59.2871'W	2016-11-15	Peridomestic	stone wall/cattle corral	T. b. brasiliensis	Female	Ox
Tb501	RN	Caicó	Inácio	06°13.8322'S 036°59.2871'W	2016-11-15	Peridomestic	stone wall/cattle corral	T. b. brasiliensis	N5	Ox											negative			negative
Tb502	RN	Caicó	Inácio	06°13.8322'S 036°59.2871'W	2016-11-15	Peridomestic	stone wall/cattle corral	T. b. brasiliensis	N5	Ox											negative		positive	positive	30pb 81pb 264pb	A	110pb	150pb	Tc I
Tb503	RN	Caicó	Inácio	06°13.8322'S 036°59.2871'W	2016-11-15	Peridomestic	stone wall/cattle corral	T. b. brasiliensis	N5	Ox											negative		negative	negative
Tb504	RN	Caicó	Inácio	06°13.8322'S 036°59.2871'W	2016-11-15	Peridomestic	stone wall/cattle corral	T. b. brasiliensis	N5	Ox												positive		positive
Tb505	RN	Caicó	Inácio	06°13.8322'S 036°59.2871'W	2016-11-15	Peridomestic	stone wall/cattle corral	T. b. brasiliensis	N5	Ox												positive		positive
Tb506	RN	Caicó	Inácio	06°13.8322'S 036°59.2871'W	2016-11-15	Peridomestic	stone wall/cattle corral	T. b. brasiliensis	N3	Ox
Tb507	RN	Caicó	Inácio	06°13.8322'S 036°59.2871'W	2016-11-15	Peridomestic	stone wall/cattle corral	T. b. brasiliensis	Male	Ox
Tb508	RN	Caicó	Inácio	06°13.8322'S 036°59.2871'W	2016-11-15	Peridomestic	stone wall/cattle corral	T. b. brasiliensis	Male	Ox
Tb509	RN	Caicó	Inácio	06°13.8322'S 036°59.2871'W	2016-11-15	Peridomestic	stone wall/cattle corral	T. b. brasiliensis	Male	Ox											positive	positive		positive
Tb510	RN	Caicó	Inácio	06°13.8322'S 036°59.2871'W	2016-11-15	Peridomestic	stone wall/cattle corral	T. b. brasiliensis	Female	Ox
Tb511	RN	Caicó	Inácio	06°13.8322'S 036°59.2871'W	2016-11-15	Peridomestic	stone wall/cattle corral	T. b. brasiliensis	Female	Ox
Tb512	RN	Caicó	Inácio	06°13.8322'S 036°59.2871'W	2016-11-15	Peridomestic	stone wall/cattle corral	T. b. brasiliensis	N5	Ox
Tb513	RN	Caicó	Inácio	06°13.8322'S 036°59.2871'W	2016-11-15	Peridomestic	stone wall/cattle corral	T. b. brasiliensis	N5	Ox
Tb514	RN	Caicó	Inácio	06°13.8322'S 036°59.2871'W	2016-11-15	Peridomestic	stone wall/cattle corral	T. b. brasiliensis	N5	Ox
Tb515	RN	Caicó	Inácio	06°13.8322'S 036°59.2871'W	2016-11-15	Peridomestic	stone wall/cattle corral	T. b. brasiliensis	Female	Ox
Tb516	RN	Caicó	Inácio	06°13.8322'S 036°59.2871'W	2016-11-15	Peridomestic	stone wall/cattle corral	T. b. brasiliensis	Male	Ox
Tb517	RN	Caicó	Inácio	06°13.8322'S 036°59.2871'W	2016-11-15	Peridomestic	stone wall/cattle corral	T. b. brasiliensis	Male	Ox											negative	positive	negative	positive
Tb518	RN	Caicó	Inácio	06°13.8322'S 036°59.2871'W	2016-11-15	Peridomestic	stone wall/cattle corral	T. b. brasiliensis	N5	Ox											negative			negative
Tb519	RN	Caicó	Inácio	06°13.8322'S 036°59.2871'W	2016-11-15	Peridomestic	stone wall/cattle corral	T. b. brasiliensis	N5	Ox											negative			negative
Tb520	RN	Caicó	Inácio	06°13.8322'S 036°59.2871'W	2016-11-15	Peridomestic	stone wall/cattle corral	T. b. brasiliensis	N5	Ox											negative			negative
Tb521	RN	Caicó	Inácio	06°13.8322'S 036°59.2871'W	2016-11-15	Peridomestic	stone wall/cattle corral	T. b. brasiliensis	N5	Ox
Tb522	RN	Caicó	Inácio	06°13.8322'S 036°59.2871'W	2016-11-15	Peridomestic	stone wall/cattle corral	T. b. brasiliensis	N5	Ox
Tb523	RN	Caicó	Inácio	06°13.8322'S 036°59.2871'W	2016-11-15	Peridomestic	stone wall/cattle corral	T. b. brasiliensis	N5	Ox
Tb524	RN	Caicó	Inácio	06°13.8322'S 036°59.2871'W	2016-11-15	Peridomestic	stone wall/cattle corral	T. b. brasiliensis	N5	Ox
Tb525	RN	Caicó	Inácio	06°13.8322'S 036°59.2871'W	2016-11-15	Peridomestic	stone wall/cattle corral	T. b. brasiliensis	N4	Ox											negative			negative
Tb526	RN	Caicó	Inácio	06°13.8322'S 036°59.2871'W	2016-11-15	Peridomestic	stone wall/cattle corral	T. b. brasiliensis	N4	Ox											negative			negative
Tb527	RN	Caicó	Inácio	06°13.8322'S 036°59.2871'W	2016-11-15	Peridomestic	stone wall/cattle corral	T. b. brasiliensis	N4	Ox
Tb528	RN	Caicó	Inácio	06°13.8322'S 036°59.2871'W	2016-11-15	Peridomestic	stone wall/cattle corral	T. b. brasiliensis	N4	Ox
Tb529	RN	Caicó	Inácio	06°13.8322'S 036°59.2871'W	2016-11-15	Peridomestic	stone wall/cattle corral	T. b. brasiliensis	N3	Ox
Tb530	RN	Caicó	Inácio	06°13.8322'S 036°59.2871'W	2016-11-15	Peridomestic	stone wall/cattle corral	T. b. brasiliensis	N3	Ox
Tb531	RN	Caicó	Inácio	06°13.8322'S 036°59.2871'W	2016-11-15	Peridomestic	stone wall/cattle corral	T. b. brasiliensis	Female	Ox
Tb532	RN	Caicó	Inácio	06°13.8322'S 036°59.2871'W	2016-11-15	Peridomestic	stone wall/cattle corral	T. b. brasiliensis	Female	Ox												positive		positive
Tb533	RN	Caicó	Inácio	06°13.8322'S 036°59.2871'W	2016-11-15	Peridomestic	stone wall/cattle corral	T. b. brasiliensis	Male	Ox												negative		negative
Tb534	RN	Caicó	Inácio	06°13.8322'S 036°59.2871'W	2016-11-15	Peridomestic	stone wall/cattle corral	T. b. brasiliensis	Male	Ox												positive		positive
Tb535	RN	Caicó	Inácio	06°13.8322'S 036°59.2871'W	2016-11-15	Peridomestic	stone wall/cattle corral	T. b. brasiliensis	Male	Ox											negative			negative
Tb536	RN	Caicó	Inácio	06°13.8322'S 036°59.2871'W	2016-11-15	Peridomestic	stone wall/cattle corral	T. b. brasiliensis	N5	Ox											negative	positive	negative	positive
Tb537	RN	Caicó	Inácio	06°13.8322'S 036°59.2871'W	2016-11-15	Peridomestic	stone wall/cattle corral	T. b. brasiliensis	N5	Ox											negative			negative
Tb538	RN	Caicó	Inácio	06°13.8322'S 036°59.2871'W	2016-11-15	Peridomestic	stone wall/cattle corral	T. b. brasiliensis	N5	Ox
Tb539	RN	Caicó	Inácio	06°13.8322'S 036°59.2871'W	2016-11-15	Peridomestic	stone wall/cattle corral	T. b. brasiliensis	N5	Ox
Tb540	RN	Caicó	Inácio	06°13.8322'S 036°59.2871'W	2016-11-15	Peridomestic	stone wall/cattle corral	T. b. brasiliensis	N3	Ox
Tb541	RN	Caicó	Inácio	06°13.8322'S 036°59.2871'W	2016-11-15	Peridomestic	stone wall/cattle corral	T. b. brasiliensis	Male	Ox												negative		negative
Tb542	RN	Caicó	Inácio	06°13.8322'S 036°59.2871'W	2016-11-15	Peridomestic	stone wall/cattle corral	T. b. brasiliensis	Male	Ox
Tb543	RN	Caicó	Inácio	06°13.8322'S 036°59.2871'W	2016-11-15	Peridomestic	stone wall/cattle corral	T. b. brasiliensis	Female	Ox												negative		negative
Tb544	RN	Caicó	Inácio	06°13.8322'S 036°59.2871'W	2016-11-15	Peridomestic	stone wall/cattle corral	T. b. brasiliensis	Female	Ox											negative			negative
Tb545	RN	Caicó	Inácio	06°13.8322'S 036°59.2871'W	2016-11-15	Peridomestic	stone wall/cattle corral	T. b. brasiliensis	Female	Ox												positive		positive
Tb546	RN	Caicó	Inácio	06°13.8322'S 036°59.2871'W	2016-11-15	Peridomestic	stone wall/cattle corral	T. b. brasiliensis	N5	Ox	412	Bos taurus clone Bos_taurus_Mu cytochrome b (cytb) gene, partial cds; mitochondrial	Ox	647	647	0.86	0.0	99.44	MN148732.1	Bos taurus	negative	negative	negative	negative
Tb547	RN	Caicó	Inácio	06°13.8322'S 036°59.2871'W	2016-11-15	Peridomestic	stone wall/cattle corral	T. b. brasiliensis	N5	Ox	254	Bos taurus isolate NDHN11 mitochondrion, complete genome	Ox	348	348	0.93	1e-91	92.55	MN714195.1	Bos taurus		positive		positive
Tb548	RN	Caicó	Inácio	06°13.8322'S 036°59.2871'W	2016-11-15	Peridomestic	stone wall/cattle corral	T. b. brasiliensis	N5	Ox											negative	negative	negative	negative
Tb549	RN	Caicó	Inácio	06°13.8322'S 036°59.2871'W	2016-11-15	Peridomestic	stone wall/cattle corral	T. b. brasiliensis	N5	Ox											negative	positive	negative	positive
Tb550	RN	Caicó	Inácio	06°13.8322'S 036°59.2871'W	2016-11-15	Peridomestic	stone wall/cattle corral	T. b. brasiliensis	N5	Ox	377	Bos taurus clone Bos_taurus_Mu cytochrome b (cytb) gene, partial cds; mitochondrial	Ox	654	654	0.94	0.0	99.72	MN148732.1	Bos taurus	positive	positive	positive	positive	30pb 81pb 264pb	A	110pb	150pb	Tc I
Tb551	RN	Caicó	Inácio	06°13.8322'S 036°59.2871'W	2016-11-15	Peridomestic	stone wall/cattle corral	T. b. brasiliensis	N4	Ox											negative			negative
Tb552	RN	Caicó	Inácio	06°13.8322'S 036°59.2871'W	2016-11-15	Peridomestic	stone wall/cattle corral	T. b. brasiliensis	Female	Ox
Tb553	RN	Caicó	Inácio	06°13.8322'S 036°59.2871'W	2016-11-15	Peridomestic	stone wall/cattle corral	T. b. brasiliensis	Female	Ox
Tb554	RN	Caicó	Inácio	06°13.8322'S 036°59.2871'W	2016-11-15	Peridomestic	stone wall/cattle corral	T. b. brasiliensis	Female	Ox											negative			negative
Tb555	RN	Caicó	Inácio	06°13.8322'S 036°59.2871'W	2016-11-15	Peridomestic	stone wall/cattle corral	T. b. brasiliensis	Male	Ox												positive		positive
Tb556	RN	Caicó	Inácio	06°13.8322'S 036°59.2871'W	2016-11-15	Peridomestic	stone wall/cattle corral	T. b. brasiliensis	Male	Ox											positive	negative		positive
Tb557	RN	Caicó	Inácio	06°13.8322'S 036°59.2871'W	2016-11-15	Peridomestic	stone wall/cattle corral	T. b. brasiliensis	Male	Ox											negative	negative		negative
Tb558	RN	Caicó	Inácio	06°13.8322'S 036°59.2871'W	2016-11-15	Peridomestic	stone wall/cattle corral	T. b. brasiliensis	Male	Ox
Tb559	RN	Caicó	Inácio	06°13.8322'S 036°59.2871'W	2016-11-15	Peridomestic	stone wall/cattle corral	T. b. brasiliensis	Male	Ox											positive	positive		positive
Tb560	RN	Caicó	Inácio	06°13.8322'S 036°59.2871'W	2016-11-15	Peridomestic	stone wall/cattle corral	T. b. brasiliensis	N5	Ox
Tb561	RN	Caicó	Inácio	06°13.8322'S 036°59.2871'W	2016-11-15	Peridomestic	stone wall/cattle corral	T. b. brasiliensis	N5	Ox												negative		negative
Tb562	RN	Caicó	Inácio	06°13.8322'S 036°59.2871'W	2016-11-15	Peridomestic	stone wall/cattle corral	T. b. brasiliensis	N5	Ox
Tb563	RN	Caicó	Inácio	06°13.8322'S 036°59.2871'W	2016-11-15	Peridomestic	stone wall/cattle corral	T. b. brasiliensis	N5	Ox
Tb564	RN	Caicó	Inácio	06°13.8322'S 036°59.2871'W	2016-11-15	Peridomestic	stone wall/cattle corral	T. b. brasiliensis	Male	Ox											negative			negative
Tb565	RN	Caicó	Inácio	06°13.8322'S 036°59.2871'W	2016-11-15	Peridomestic	stone wall/cattle corral	T. b. brasiliensis	N5	Ox
Tb566	RN	Caicó	Inácio	06°13.8322'S 036°59.2871'W	2016-11-15	Peridomestic	stone wall/cattle corral	T. b. brasiliensis	N5	Ox
Tb567	RN	Caicó	Inácio	06°13.8322'S 036°59.2871'W	2016-11-15	Peridomestic	stone wall/cattle corral	T. b. brasiliensis	N5	Ox												positive		positive
Tb568	RN	Caicó	Inácio	06°13.8322'S 036°59.2871'W	2016-11-15	Peridomestic	stone wall/cattle corral	T. b. brasiliensis	Male	Ox
Tb569	RN	Caicó	Inácio	06°13.8322'S 036°59.2871'W	2016-11-15	Peridomestic	stone wall/cattle corral	T. b. brasiliensis	Male	Ox
Tb570	RN	Caicó	Inácio	06°13.8322'S 036°59.2871'W	2016-11-15	Peridomestic	stone wall/cattle corral	T. b. brasiliensis	N5	Ox
Tb571	RN	Caicó	Inácio	06°13.8322'S 036°59.2871'W	2016-11-15	Peridomestic	stone wall/cattle corral	T. b. brasiliensis	N5	Ox
Tb572	RN	Caicó	Inácio	06°13.8322'S 036°59.2871'W	2016-11-15	Peridomestic	stone wall/cattle corral	T. b. brasiliensis	N5	Ox
Tb573	RN	Caicó	Inácio	06°13.8322'S 036°59.2871'W	2016-11-15	Peridomestic	stone wall/cattle corral	T. b. brasiliensis	N5	Ox
Tb574	RN	Caicó	Inácio	06°13.8322'S 036°59.2871'W	2016-11-15	Peridomestic	stone wall/cattle corral	T. b. brasiliensis	N5	Ox
Tb575	RN	Caicó	Inácio	06°13.8322'S 036°59.2871'W	2016-11-15	Peridomestic	stone wall/cattle corral	T. b. brasiliensis	N5	Ox
Tb576	RN	Caicó	Inácio	06°13.8322'S 036°59.2871'W	2016-11-15	Peridomestic	stone wall/cattle corral	T. b. brasiliensis	N5	Ox
Tb577	RN	Caicó	Inácio	06°13.8322'S 036°59.2871'W	2016-11-15	Peridomestic	stone wall/cattle corral	T. b. brasiliensis	N4	Ox											negative			negative
Tb578	RN	Caicó	Inácio	06°13.8322'S 036°59.2871'W	2016-11-15	Peridomestic	stone wall/cattle corral	T. b. brasiliensis	N4	Ox											negative			negative
Tb579	RN	Caicó	Inácio	06°13.8322'S 036°59.2871'W	2016-11-15	Peridomestic	stone wall/cattle corral	T. b. brasiliensis	N4	Ox
Tb580	RN	Caicó	Inácio	06°13.8322'S 036°59.2871'W	2016-11-15	Peridomestic	stone wall/cattle corral	T. b. brasiliensis	N4	Ox												negative		negative
Tb581	RN	Caicó	Inácio	06°13.8322'S 036°59.2871'W	2016-11-15	Peridomestic	stone wall/cattle corral	T. b. brasiliensis	N4	Ox
Tb582	RN	Caicó	Inácio	06°13.8322'S 036°59.2871'W	2016-11-15	Peridomestic	stone wall/cattle corral	T. b. brasiliensis	N4	Ox
Tb583	RN	Caicó	Inácio	06°13.8322'S 036°59.2871'W	2016-11-15	Peridomestic	stone wall/cattle corral	T. b. brasiliensis	N4	Ox
Tb584	RN	Caicó	Inácio	06°13.8322'S 036°59.2871'W	2016-11-15	Peridomestic	stone wall/cattle corral	T. b. brasiliensis	N4	Ox
Tb585	RN	Caicó	Inácio	06°13.8322'S 036°59.2871'W	2016-11-15	Peridomestic	stone wall/cattle corral	T. b. brasiliensis	N3	Ox
Tb586	RN	Caicó	Inácio	06°13.8322'S 036°59.2871'W	2016-11-15	Peridomestic	stone wall/cattle corral	T. b. brasiliensis	N3	Ox
Tb587	RN	Caicó	Inácio	06°13.8322'S 036°59.2871'W	2016-11-15	Peridomestic	stone wall/cattle corral	T. b. brasiliensis	N3	Ox
Tb588	RN	Caicó	Inácio	06°13.8322'S 036°59.2871'W	2016-11-15	Peridomestic	stone wall/cattle corral	T. b. brasiliensis	N3	Ox
Tb589	RN	Caicó	Inácio	06°13.8322'S 036°59.2871'W	2016-11-15	Peridomestic	stone wall/cattle corral	T. b. brasiliensis	N3	Ox
Tb590	RN	Caicó	Inácio	06°13.8322'S 036°59.2871'W	2016-11-15	Peridomestic	stone wall/cattle corral	T. b. brasiliensis	N3	Ox
Tb591	RN	Caicó	Inácio	06°13.8322'S 036°59.2871'W	2016-11-15	Peridomestic	stone wall/cattle corral	T. b. brasiliensis	N3	Ox
Tb592	RN	Caicó	Inácio	06°13.8322'S 036°59.2871'W	2016-11-15	Peridomestic	stone wall/cattle corral	T. b. brasiliensis	N3	Ox
Tb593	RN	Caicó	Inácio	06°13.8322'S 036°59.2871'W	2016-11-15	Peridomestic	stone wall/cattle corral	T. b. brasiliensis	N3	Ox
Tb594	RN	Caicó	Inácio	06°13.8322'S 036°59.2871'W	2016-11-15	Peridomestic	stone wall/cattle corral	T. b. brasiliensis	N2	Ox
Tb595	RN	Caicó	Inácio	06°13.8322'S 036°59.2871'W	2016-11-15	Peridomestic	stone wall/cattle corral	T. b. brasiliensis	N2	Ox
Tb596	RN	Caicó	Inácio	06°13.8322'S 036°59.2871'W	2016-11-15	Peridomestic	stone wall/cattle corral	T. b. brasiliensis	Female	Ox												negative		negative
Tb597	RN	Caicó	Inácio	06°13.8322'S 036°59.2871'W	2016-11-15	Peridomestic	stone wall/cattle corral	T. b. brasiliensis	Male	Ox											negative	negative		negative
Tb598	RN	Caicó	Inácio	06°13.8322'S 036°59.2871'W	2016-11-15	Peridomestic	stone wall/cattle corral	T. b. brasiliensis	Male	Ox
Tb599	RN	Caicó	Inácio	06°13.8322'S 036°59.2871'W	2016-11-15	Peridomestic	stone wall/cattle corral	T. b. brasiliensis	N5	Ox												negative		negative
Tb600	RN	Caicó	Inácio		2016-11-15	Sylvatic-d	rocky outcrops	T. b. brasiliensis	Male	Rocky cavy											negative		positive	positive	30pb 81pb 264pb	A	110pb	150pb	Tc I
Tb601	RN	Caicó	Inácio		2016-11-15	Sylvatic-d	rocky outcrops	T. b. brasiliensis	Male	Rocky cavy											negative	positive	positive	positive	30pb 81pb 264pb	A	110pb	150pb	Tc I
Tb602	RN	Caicó	Inácio		2016-11-15	Sylvatic-d	rocky outcrops	T. b. brasiliensis	Male	Rocky cavy											positive	positive		positive
Tb603	RN	Caicó	Inácio		2016-11-15	Sylvatic-d	rocky outcrops	T. b. brasiliensis	Male	Rocky cavy											positive		positive	positive
Tb604	RN	Caicó	Inácio		2016-11-15	Sylvatic-d	rocky outcrops	T. b. brasiliensis	Male	Rocky cavy											positive	positive	positive	positive
Tb605	RN	Caicó	Inácio		2016-11-15	Sylvatic-d	rocky outcrops	T. b. brasiliensis	Male	Rocky cavy											positive		positive	positive
Tb606	RN	Caicó	Inácio		2016-11-15	Sylvatic-d	rocky outcrops	T. b. brasiliensis	Female	Rocky cavy
Tb607	RN	Caicó	Inácio		2016-11-15	Sylvatic-d	rocky outcrops	T. b. brasiliensis	Female	Rocky cavy													negative	positive
Tb608	RN	Caicó	Inácio		2016-11-15	Sylvatic-d	rocky outcrops	T. b. brasiliensis	Female	Rocky cavy											negative	positive	positive	positive
Tb609	RN	Caicó	Inácio		2016-11-15	Sylvatic-d	rocky outcrops	T. b. brasiliensis	Female	Rocky cavy											positive	positive	positive	positive	30pb 81pb 264pb	A	110pb	150pb	Tc I
Tb610	RN	Caicó	Inácio		2016-11-15	Sylvatic-d	rocky outcrops	T. b. brasiliensis	N5	Rocky cavy											positive	positive	negative	positive
Tb611	RN	Caicó	Inácio		2016-11-15	Sylvatic-d	rocky outcrops	T. b. brasiliensis	Female	Rocky cavy											positive		positive	positive
Tb612	RN	Caicó	Inácio		2016-11-15	Sylvatic-d	rocky outcrops	T. b. brasiliensis	N3	Rocky cavy
Tb613	RN	Caicó	Inácio		2016-11-15	Sylvatic-d	rocky outcrops	T. b. brasiliensis	N3	Rocky cavy
Tb614	RN	Caicó	Inácio		2016-11-15	Domestic	Domestic	T. b. brasiliensis	Male	Mouse
Tb615	RN	Caicó	Inácio		2016-11-15	Peridomestic	porch	T. b. brasiliensis	Male	bat
Tb616	RN	Caicó	Inácio		2016-11-15	Peridomestic	porch	T. b. brasiliensis	N4	bat
Tb617	RN	Caicó	Inácio	06°13.8899'S 036°59.2055'W	2016-11-15	Domestic	Domestic	T. b. brasiliensis	Male	bat
Tpe01	RN	Caicó	Inácio	06°13.8899'S 036°59.2055'W	2016-11-15	Domestic	Domestic	T. petrocchiae	Male	bat
Tb618	RN	Caicó	Inácio	06°13.8899'S 036°59.2055'W	2016-11-15	Domestic	Domestic	T. b. brasiliensis	N5	bat
Tb619	RN	Caicó	Inácio	06°13.8899'S 036°59.2055'W	2016-11-15	Domestic	Domestic	T. b. brasiliensis	N5	bat											negative		negative	negative
Tb620	RN	Caicó	Inácio	06°13.8899'S 036°59.2055'W	2016-11-15	Domestic	Domestic	T. b. brasiliensis	N4	bat
Tb621	RN	Caicó	Inácio	06°13.8899'S 036°59.2055'W	2016-11-15	Domestic	Domestic	T. b. brasiliensis	N4	bat
Tb622	RN	Caicó	Inácio	06°13.8899'S 036°59.2055'W	2016-11-15	Domestic	Domestic	T. b. brasiliensis	N5	bat	355	Kerodon rupestris voucher KR40 cytochrome B (cytb) gene, partial cds; mitochondrial	Rocky cavy	435	435	0.9	1e-117	89.92	GU136722.1	Kerodon rupestris		positive		positive
Tb623	RN	Caicó	Inácio		2016-11-15	Sylvatic-d	rocky outcrops	T. b. brasiliensis	Female	Rocky cavy											negative	positive	positive	positive	30pb 81pb 264pb	A	110pb	150pb	Tc I
Tb624	RN	Caicó	Inácio		2016-11-15	Sylvatic-d	rocky outcrops	T. b. brasiliensis	Female	Rocky cavy											positive		positive	positive
Tb625	RN	Caicó	Inácio		2016-11-15	Sylvatic-d	rocky outcrops	T. b. brasiliensis	Male	Rocky cavy											positive	positive	positive	positive
Tb626	RN	Caicó	Inácio		2016-11-15	Sylvatic-d	rocky outcrops	T. b. brasiliensis	Male	Rocky cavy	341	Homo sapiens isolate TS20 cytochrome B gene, partial cds; mitochondrial	Human	566	566	0.99	5e-157	96.29	KX697544.1	Homo sapiens	negative	positive	positive	positive
Tb627	RN	Caicó	Inácio		2016-11-15	Sylvatic-d	rocky outcrops	T. b. brasiliensis	Male	Rocky cavy											negative			negative
Tb628	RN	Caicó	Inácio		2016-11-15	Sylvatic-d	rocky outcrops	T. b. brasiliensis	Male	Rocky cavy
Tb629	RN	Caicó	Inácio		2016-11-15	Sylvatic-d	rocky outcrops	T. b. brasiliensis	N5	Rocky cavy											negative	positive	positive	positive	82pb 212pb	C	125pb	150pb	Tc II
Tb630	RN	Caicó	Inácio		2016-11-15	Sylvatic-d	rocky outcrops	T. b. brasiliensis	N5	Rocky cavy	376	Kerodon rupestris voucher KR40 cytochrome B (cytb) gene, partial cds; mitochondrial	Rocky cavy	595	595	0.94	6e-166	96.90	GU136722.1	Kerodon rupestris	positive	positive	positive	positive	82pb 212pb	C	125pb	150pb	Tc II
Tb631	RN	Caicó	Inácio		2016-11-15	Sylvatic-d	rocky outcrops	T. b. brasiliensis	N5	Rocky cavy											positive	positive		positive
Tb632	RN	Caicó	Inácio		2016-11-15	Sylvatic-d	rocky outcrops	T. b. brasiliensis	N5	Rocky cavy											negative			negative
Tb633	RN	Caicó	Inácio		2016-11-15	Sylvatic-d	rocky outcrops	T. b. brasiliensis	N5	Rocky cavy
Tb634	RN	Caicó	Inácio		2016-11-15	Sylvatic-d	rocky outcrops	T. b. brasiliensis	N4	Rocky cavy											positive			positive
Tb635	RN	Caicó	Inácio		2016-11-15	Sylvatic-d	rocky outcrops	T. b. brasiliensis	N3	Rocky cavy
Tb636	RN	Caicó	Inácio		2016-11-15	Sylvatic-d	rocky outcrops	T. b. brasiliensis	N3	Rocky cavy
Tpe02	RN	Caicó	Inácio		2016-11-15	Sylvatic-d	rocky outcrops	T. petrocchiae	Male	Rocky cavy
Tb657	RN	Caicó	BEC	06°28.3215'S 037°052495'W	2016-11-16	Sylvatic-c	rocky outcrops	T. b. brasiliensis	Male	Rocky cavy	451	Kerodon rupestris voucher KR40 cytochrome B (cytb) gene, partial cds; mitochondrial	Rocky cavy	399	676	0.9	1e-88	97.01	GU136722.1	Kerodon rupestris	negative		positive	positive	30pb 81pb 264pb	A	110pb	150pb	Tc I
Tb658	RN	Caicó	BEC	06°28.3215'S 037°052495'W	2016-11-16	Sylvatic-c	rocky outcrops	T. b. brasiliensis	Male	Rocky cavy	345	Homo sapiens isolate TS20 cytochrome B gene, partial cds; mitochondrial	Human	508	508	0.94	8e-140	93.31	KX697544.1	Homo sapiens	negative	positive		positive
Tb659	RN	Caicó	BEC	06°28.3215'S 037°052495'W	2016-11-16	Sylvatic-c	rocky outcrops	T. b. brasiliensis	N5	Rocky cavy
Tb660	RN	Caicó	BEC	06°28.3215'S 037°052495'W	2016-11-16	Sylvatic-c	rocky outcrops	T. b. brasiliensis	N4	Rocky cavy
Tb661	RN	Caicó	BEC	06°28.3215'S 037°052495'W	2016-11-16	Sylvatic-c	rocky outcrops	T. b. brasiliensis	Male	Rocky cavy											negative	negative		negative
Tb662	RN	Caicó	BEC	06°28.3215'S 037°052495'W	2016-11-16	Sylvatic-c	rocky outcrops	T. b. brasiliensis	Female	Rocky cavy											positive	positive	positive	positive	82pb 212pb	C	125pb	150pb	Tc II
Tb663	RN	Caicó	BEC	06°28.3215'S 037°052495'W	2016-11-16	Sylvatic-c	rocky outcrops	T. b. brasiliensis	N5	Rocky cavy
Tb664	RN	Caicó	BEC	06°28.3215'S 037°052495'W	2016-11-16	Sylvatic-c	rocky outcrops	T. b. brasiliensis	N5	Rocky cavy
Tb665	RN	Caicó	BEC	06°28.3215'S 037°052495'W	2016-11-16	Sylvatic-c	rocky outcrops	T. b. brasiliensis	Male	Rocky cavy											positive	negative		positive
Tb666	RN	Caicó	BEC	06°28.3215'S 037°052495'W	2016-11-16	Sylvatic-c	rocky outcrops	T. b. brasiliensis	Male	Rocky cavy											negative	positive		positive
Tb667	RN	Caicó	BEC	06°28.3215'S 037°052495'W	2016-11-16	Sylvatic-c	rocky outcrops	T. b. brasiliensis	Male	Rocky cavy												positive		positive
Tb668	RN	Caicó	BEC	06°28.3215'S 037°052495'W	2016-11-16	Sylvatic-c	rocky outcrops	T. b. brasiliensis	Male	Rocky cavy											positive	positive		positive
Tb669	RN	Caicó	BEC	06°28.3215'S 037°052495'W	2016-11-16	Sylvatic-c	rocky outcrops	T. b. brasiliensis	Female	Rocky cavy											negative	positive		positive
Tb670	RN	Caicó	BEC	06°28.3215'S 037°052495'W	2016-11-16	Sylvatic-c	rocky outcrops	T. b. brasiliensis	Female	Rocky cavy												positive		positive
Tb671	RN	Caicó	BEC	06°28.3215'S 037°052495'W	2016-11-16	Sylvatic-c	rocky outcrops	T. b. brasiliensis	N5	Rocky cavy
Tb672	RN	Caicó	BEC	06°28.3215'S 037°052495'W	2016-11-16	Sylvatic-c	rocky outcrops	T. b. brasiliensis	N5	Rocky cavy
Tb673	RN	Caicó	BEC	06°28.3215'S 037°052495'W	2016-11-16	Sylvatic-c	rocky outcrops	T. b. brasiliensis	N5	Rocky cavy
Tb674	RN	Caicó	BEC	06°28.3215'S 037°052495'W	2016-11-16	Sylvatic-c	rocky outcrops	T. b. brasiliensis	Male	Rocky cavy												positive		positive
Tb675	RN	Caicó	BEC	06°28.3215'S 037°052495'W	2016-11-16	Sylvatic-c	rocky outcrops	T. b. brasiliensis	Male	Rocky cavy											positive	positive		positive
Tb676	RN	Caicó	BEC	06°28.3215'S 037°052495'W	2016-11-16	Sylvatic-c	rocky outcrops	T. b. brasiliensis	N5	Rocky cavy											positive	positive	positive	positive
Tb677	RN	Caicó	BEC	06°28.3215'S 037°052495'W	2016-11-16	Sylvatic-c	rocky outcrops	T. b. brasiliensis	N5	Rocky cavy
Tb678	RN	Caicó	BEC	06°28.3215'S 037°052495'W	2016-11-16	Sylvatic-c	rocky outcrops	T. b. brasiliensis	N5	Rocky cavy
Tb679	RN	Caicó	BEC	06°28.3215'S 037°052495'W	2016-11-16	Sylvatic-c	rocky outcrops	T. b. brasiliensis	N5	Rocky cavy
Tb680	RN	Caicó	BEC	06°28.3215'S 037°052495'W	2016-11-16	Sylvatic-c	rocky outcrops	T. b. brasiliensis	N4	Rocky cavy
Tb681	RN	Caicó	BEC	06°28.3215'S 037°052495'W	2016-11-16	Sylvatic-c	rocky outcrops	T. b. brasiliensis	N3	Rocky cavy
Tb682	RN	Caicó	BEC	06°28.3215'S 037°052495'W	2016-11-16	Sylvatic-c	rocky outcrops	T. b. brasiliensis	N4	Rocky cavy
Tb683	RN	Caicó	BEC	06°28.3215'S 037°052495'W	2016-11-16	Sylvatic-c	rocky outcrops	T. b. brasiliensis	N5	Rocky cavy	370	Felis catus isolate 23 cytochrome b (cytb) gene, partial cds; mitochondrial	Cat	608	608	0.94	8e-170	97.76	KX348260.1	Felis catus	positive	positive	positive	positive
Tb684	RN	Caicó	BEC	06°28.3215'S 037°052495'W	2016-11-16	Sylvatic-c	rocky outcrops	T. b. brasiliensis	Male	Rocky cavy											positive		positive	positive	30pb 81pb 264pb	A	110pb	150pb	Tc I
Tb685	RN	Caicó	BEC	06°28.3215'S 037°052495'W	2016-11-16	Sylvatic-c	rocky outcrops	T. b. brasiliensis	Male	Rocky cavy											positive	positive		positive
Tb686	RN	Caicó	BEC	06°28.3215'S 037°052495'W	2016-11-17	Sylvatic-c	rocky outcrops	T. b. brasiliensis	N5	Rocky cavy
Tb687	RN	Caicó	BEC	06°28.3215'S 037°052495'W	2016-11-17	Sylvatic-c	rocky outcrops	T. b. brasiliensis	N5	Rocky cavy
Tb688	RN	Caicó	BEC	06°28.3215'S 037°052495'W	2016-11-17	Sylvatic-c	rocky outcrops	T. b. brasiliensis	N5	Rocky cavy
Tb689	RN	Caicó	BEC	06°28.3215'S 037°052495'W	2016-11-17	Sylvatic-c	rocky outcrops	T. b. brasiliensis	N4	Rocky cavy
Tb690	RN	Caicó	BEC	06°28.3215'S 037°052495'W	2016-11-17	Sylvatic-c	rocky outcrops	T. b. brasiliensis	N3	Rocky cavy
Tb691	RN	Caicó	BEC	06°28.3215'S 037°052495'W	2016-11-17	Sylvatic-c	rocky outcrops	T. b. brasiliensis	N2	Rocky cavy
Tb692	RN	Caicó	BEC	06°28.3215'S 037°052495'W	2016-11-17	Sylvatic-c	rocky outcrops	T. b. brasiliensis	N2	Rocky cavy
Tb693	RN	Caicó	BEC	06°28.3215'S 037°052495'W	2016-11-17	Sylvatic-c	rocky outcrops	T. b. brasiliensis	N2	Rocky cavy
Tb694	RN	Caicó	BEC	06°28.3215'S 037°052495'W	2016-11-17	Sylvatic-c	rocky outcrops	T. b. brasiliensis	N2	Rocky cavy
Tb695	RN	Caicó	BEC	06°28.3215'S 037°052495'W	2016-11-17	Sylvatic-c	rocky outcrops	T. b. brasiliensis	N2	Rocky cavy
Tb696	RN	Caicó	BEC	06°28.3215'S 037°052495'W	2016-11-17	Sylvatic-c	rocky outcrops	T. b. brasiliensis	Female	Rocky cavy	349	Homo sapiens isolate 251_Sb haplogroup H13a2b mitochondrion, complete genome	Human	479	479	0.87	6e-131	94.15	MK617269.1	Homo sapiens		positive		positive
Tb697	RN	Caicó	BEC	06°28.3215'S 037°052495'W	2016-11-17	Sylvatic-c	rocky outcrops	T. b. brasiliensis	Male	Rocky cavy											positive			positive
Tb698	RN	Caicó	BEC	06°28.3215'S 037°052495'W	2016-11-17	Sylvatic-c	rocky outcrops	T. b. brasiliensis	N4	Rocky cavy
Tb699	RN	Caicó	BEC	06°28.3215'S 037°052495'W	2016-11-17	Sylvatic-c	rocky outcrops	T. b. brasiliensis	N4	Rocky cavy											negative			negative
Tb700	RN	Caicó	BEC	06°28.3215'S 037°052495'W	2016-11-17	Sylvatic-c	rocky outcrops	T. b. brasiliensis	Female	Rocky cavy											negative	positive		positive
Tb701	RN	Caicó	BEC	06°28.3215'S 037°052495'W	2016-11-17	Sylvatic-c	rocky outcrops	T. b. brasiliensis	Female	Rocky cavy
Tb702	RN	Caicó	BEC	06°28.3215'S 037°052495'W	2016-11-17	Sylvatic-c	rocky outcrops	T. b. brasiliensis	N4	Rocky cavy
Tb703	RN	Caicó	BEC	06°28.3215'S 037°052495'W	2016-11-17	Sylvatic-c	rocky outcrops	T. b. brasiliensis	Female	Rocky cavy
Tb704	RN	Caicó	BEC	06°28.3215'S 037°052495'W	2016-11-17	Sylvatic-c	rocky outcrops	T. b. brasiliensis	N5	Rocky cavy
Tb705	RN	Caicó	BEC	06°28.3215'S 037°052495'W	2016-11-17	Sylvatic-c	rocky outcrops	T. b. brasiliensis	N3	Rocky cavy
Tb706	RN	Caicó	BEC	06°28.3215'S 037°052495'W	2016-11-19	Sylvatic-c	rocky outcrops	T. b. brasiliensis	Female	Rocky cavy											positive	negative		positive
Tb707	RN	Caicó	BEC	06°28.3215'S 037°052495'W	2016-11-19	Sylvatic-c	rocky outcrops	T. b. brasiliensis	Female	Rocky cavy												negative		negative
Tb708	RN	Caicó	BEC	06°28.3215'S 037°052495'W	2016-11-19	Sylvatic-c	rocky outcrops	T. b. brasiliensis	Male	Rocky cavy											negative	negative		negative
Tb709	RN	Caicó	BEC	06°28.3215'S 037°052495'W	2016-11-19	Sylvatic-c	rocky outcrops	T. b. brasiliensis	Male	Rocky cavy											positive	negative		positive
Tb710	RN	Caicó	BEC	06°28.3215'S 037°052495'W	2016-11-19	Sylvatic-c	rocky outcrops	T. b. brasiliensis	N5	Rocky cavy	323	Kerodon rupestris voucher KR40 cytochrome B (cytb) gene, partial cds; mitochondrial	Rocky cavy	483	483	0.96	4e-132	94.95	GU136722.1	Kerodon rupestris	positive	positive		positive
Tb711	RN	Caicó	BEC	06°28.3215'S 037°052495'W	2016-11-19	Sylvatic-c	rocky outcrops	T. b. brasiliensis	N5	Rocky cavy
Tb712	RN	Caicó	BEC	06°28.3215'S 037°052495'W	2016-11-19	Sylvatic-c	rocky outcrops	T. b. brasiliensis	N4	Rocky cavy
Tb713	RN	Caicó	BEC	06°28.3215'S 037°052495'W	2016-11-19	Sylvatic-c	rocky outcrops	T. b. brasiliensis	N3	Rocky cavy
Tb714	RN	Caicó	BEC	06°28.3215'S 037°052495'W	2016-11-19	Sylvatic-c	rocky outcrops	T. b. brasiliensis	N1	Rocky cavy
Tb715	RN	Caicó	BEC	06°28.3215'S 037°052495'W	2016-11-19	Sylvatic-c	rocky outcrops	T. b. brasiliensis	Female	Rocky cavy												positive		positive
Tb716	RN	Caicó	BEC	06°28.3215'S 037°052495'W	2016-11-19	Sylvatic-c	rocky outcrops	T. b. brasiliensis	Female	Rocky cavy
Tb717	RN	Caicó	BEC	06°28.3215'S 037°052495'W	2016-11-19	Sylvatic-c	rocky outcrops	T. b. brasiliensis	Female	Rocky cavy
Tb718	RN	Caicó	BEC	06°28.3215'S 037°052495'W	2016-11-19	Sylvatic-c	rocky outcrops	T. b. brasiliensis	Male	Rocky cavy
Tb719	RN	Caicó	BEC	06°28.3215'S 037°052495'W	2016-11-19	Sylvatic-c	rocky outcrops	T. b. brasiliensis	N4	Rocky cavy
Tb720	RN	Caicó	BEC	06°28.3215'S 037°052495'W	2016-11-21	Sylvatic-c	rocky outcrops	T. b. brasiliensis	N3	Rocky cavy
Tb721	RN	Caicó	BEC	06°28.3215'S 037°052495'W	2016-11-21	Sylvatic-c	rocky outcrops	T. b. brasiliensis	Female	Rocky cavy
Tb722	RN	Caicó	BEC	06°28.3215'S 037°052495'W	2016-11-21	Sylvatic-c	rocky outcrops	T. b. brasiliensis	N4	Rocky cavy
Tb723	RN	Caicó	BEC	06°28.3215'S 037°052495'W		Sylvatic-c	rocky outcrops	T. b. brasiliensis	Female	Rocky cavy											negative	positive		positive
Tb724	RN	Caicó	BEC	06°28.3215'S 037°052495'W		Sylvatic-c	rocky outcrops	T. b. brasiliensis	Female	Rocky cavy												negative		negative
Tb725	RN	Caicó	BEC	06°28.3215'S 037°052495'W		Sylvatic-c	rocky outcrops	T. b. brasiliensis	Female	Rocky cavy
Tb726	RN	Caicó	BEC	06°28.3215'S 037°052495'W		Sylvatic-c	rocky outcrops	T. b. brasiliensis	Female	Rocky cavy
Tb727	RN	Caicó	BEC	06°28.3215'S 037°052495'W		Sylvatic-c	rocky outcrops	T. b. brasiliensis	Female	Rocky cavy												positive		positive
Tb728	RN	Caicó	BEC	06°28.3215'S 037°052495'W		Sylvatic-c	rocky outcrops	T. b. brasiliensis	Female	Rocky cavy												positive		positive
Tb729	RN	Caicó	BEC	06°28.3215'S 037°052495'W		Sylvatic-c	rocky outcrops	T. b. brasiliensis	N5	Rocky cavy											positive	negative		positive
Tb730	RN	Caicó	BEC	06°28.3215'S 037°052495'W		Sylvatic-c	rocky outcrops	T. b. brasiliensis	N4	Rocky cavy
Tb731	RN	Caicó	BEC	06°28.3215'S 037°052495'W		Sylvatic-c	rocky outcrops	T. b. brasiliensis	N4	Rocky cavy
Tb732	RN	Caicó	BEC	06°28.3215'S 037°052495'W		Sylvatic-c	rocky outcrops	T. b. brasiliensis	N4	Rocky cavy
Tb733	RN	Caicó	BEC	06°28.3215'S 037°052495'W		Sylvatic-c	rocky outcrops	T. b. brasiliensis	N3	Rocky cavy
Tb734	RN	Caicó	BEC	06°28.3215'S 037°052495'W		Sylvatic-c	rocky outcrops	T. b. brasiliensis	N2	Rocky cavy
Tb735	RN	Caicó	BEC	06°28.3215'S 037°052495'W		Sylvatic-c	rocky outcrops	T. b. brasiliensis	Female	Rocky cavy
Tb736	RN	Caicó	BEC	06°28.3215'S 037°052495'W		Sylvatic-c	rocky outcrops	T. b. brasiliensis	Male	Rocky cavy												negative		negative
Tb737	RN	Caicó	BEC	06°28.3215'S 037°052495'W		Sylvatic-c	rocky outcrops	T. b. brasiliensis	N4	Rocky cavy
Tb738	RN	Caicó	BEC	06°28.3215'S 037°052495'W		Sylvatic-c	rocky outcrops	T. b. brasiliensis	Male	Rocky cavy											negative	negative		negative
Tb739	RN	Caicó	BEC	06°28.3215'S 037°052495'W		Sylvatic-c	rocky outcrops	T. b. brasiliensis	Male	Rocky cavy											positive	negative		positive
Tb740	RN	Caicó	BEC	06°28.3215'S 037°052495'W		Sylvatic-c	rocky outcrops	T. b. brasiliensis	Male	Rocky cavy											negative	positive		positive
Tb741	RN	Caicó	BEC	06°28.3215'S 037°052495'W		Sylvatic-c	rocky outcrops	T. b. brasiliensis	N4	Rocky cavy
Tb742	RN	Caicó	BEC	06°28.3215'S 037°052495'W		Sylvatic-c	rocky outcrops	T. b. brasiliensis	N4	Rocky cavy
Tb743	RN	Caicó	BEC	06°28.3215'S 037°052495'W		Sylvatic-c	rocky outcrops	T. b. brasiliensis	N4	Rocky cavy
Tb744	RN	Caicó	BEC	06°28.3215'S 037°052495'W		Sylvatic-c	rocky outcrops	T. b. brasiliensis	N3	Rocky cavy
Tb745	RN	Caicó	BEC	06°28.3215'S 037°052495'W		Sylvatic-c	rocky outcrops	T. b. brasiliensis	N3	Rocky cavy
Tb746	RN	Caicó	BEC	06°28.3215'S 037°052495'W		Sylvatic-c	rocky outcrops	T. b. brasiliensis	N2	Rocky cavy
Tb747	RN	Caicó	BEC	06°28.3215'S 037°052495'W		Sylvatic-c	rocky outcrops	T. b. brasiliensis	Male	Rocky cavy												negative		negative
Tb748	RN	Caicó	BEC	06°28.3215'S 037°052495'W		Sylvatic-c	rocky outcrops	T. b. brasiliensis	Male	Rocky cavy
Tb749	RN	Caicó	BEC	06°28.3215'S 037°052495'W		Sylvatic-c	rocky outcrops	T. b. brasiliensis	Male	Rocky cavy											positive	positive		positive
Tb750	RN	Caicó	BEC	06°28.3215'S 037°052495'W		Sylvatic-c	rocky outcrops	T. b. brasiliensis	Male	Rocky cavy
Tb751	RN	Caicó	BEC	06°28.3215'S 037°052495'W		Sylvatic-c	rocky outcrops	T. b. brasiliensis	Male	Rocky cavy											negative	positive		positive
Tb752	RN	Caicó	BEC	06°28.3215'S 037°052495'W		Sylvatic-c	rocky outcrops	T. b. brasiliensis	Female	Rocky cavy											positive	positive		positive
Tb753	RN	Caicó	BEC	06°28.3215'S 037°052495'W		Sylvatic-c	rocky outcrops	T. b. brasiliensis	N5	Rocky cavy											negative	positive	positive	positive
Tb754	RN	Caicó	BEC	06°28.3215'S 037°052495'W		Sylvatic-c	rocky outcrops	T. b. brasiliensis	N5	Rocky cavy	347	Galea spixii isolate JC 3689 cytochrome b (cytb) gene, partial cds; mitochondrial	Common cavy	492	492	0.97	8e-135	92.24	MN242242.1	Galea spixii	negative	positive	negative	positive
Tb755	RN	Caicó	BEC	06°28.3215'S 037°052495'W		Sylvatic-c	rocky outcrops	T. b. brasiliensis	N5	Rocky cavy
Tb756	RN	Caicó	BEC	06°28.3215'S 037°052495'W		Sylvatic-c	rocky outcrops	T. b. brasiliensis	N4	Rocky cavy
Tb757	RN	Caicó	BEC	06°28.3215'S 037°052495'W		Sylvatic-c	rocky outcrops	T. b. brasiliensis	N4	Rocky cavy
Tb758	RN	Caicó	BEC	06°28.3215'S 037°052495'W		Sylvatic-c	rocky outcrops	T. b. brasiliensis	N4	Rocky cavy
Tb759	RN	Caicó	BEC	06°28.3215'S 037°052495'W		Sylvatic-c	rocky outcrops	T. b. brasiliensis	Male	Rocky cavy
Tb760	RN	Caicó	BEC	06°28.3215'S 037°052495'W		Sylvatic-c	rocky outcrops	T. b. brasiliensis	Female	Rocky cavy											negative	positive		positive
Tb761	RN	Caicó	BEC	06°28.3215'S 037°052495'W		Sylvatic-c	rocky outcrops	T. b. brasiliensis	Female	Rocky cavy											negative	positive		positive
Tb762	RN	Caicó	BEC	06°28.3215'S 037°052495'W		Sylvatic-c	rocky outcrops	T. b. brasiliensis	N5	Rocky cavy											positive	positive	positive	positive	82pb 212pb	C	125pb	150pb	Tc II
Tb763	RN	Caicó	BEC	06°28.3215'S 037°052495'W		Sylvatic-c	rocky outcrops	T. b. brasiliensis	N5	Rocky cavy	376	Kerodon rupestris voucher KR40 cytochrome B (cytb) gene, partial cds; mitochondrial	Rocky cavy	577	577	0.94	2e-160	95.80	GU136722.1	Kerodon rupestris	positive	positive	positive	positive
Tb764	RN	Caicó	BEC	06°28.3215'S 037°052495'W		Sylvatic-c	rocky outcrops	T. b. brasiliensis	N5	Rocky cavy
Tb765	RN	Caicó	BEC	06°28.3215'S 037°052495'W		Sylvatic-c	rocky outcrops	T. b. brasiliensis	N5	Rocky cavy
Tb766	RN	Caicó	BEC	06°28.3215'S 037°052495'W		Sylvatic-c	rocky outcrops	T. b. brasiliensis	N5	Rocky cavy
Tb767	RN	Caicó	BEC	06°28.3215'S 037°052495'W		Sylvatic-c	rocky outcrops	T. b. brasiliensis	N5	Rocky cavy
Tb768	RN	Caicó	BEC	06°28.3215'S 037°052495'W		Sylvatic-c	rocky outcrops	T. b. brasiliensis	N5	Rocky cavy												positive		positive
Tb769	RN	Caicó	BEC	06°28.3215'S 037°052495'W		Sylvatic-c	rocky outcrops	T. b. brasiliensis	N4	Rocky cavy
Tb770	RN	Caicó	BEC	06°28.3215'S 037°052495'W		Sylvatic-c	rocky outcrops	T. b. brasiliensis	Male	Rocky cavy												positive		positive
Tb771	RN	Caicó	BEC	06°28.3215'S 037°052495'W		Sylvatic-c	rocky outcrops	T. b. brasiliensis	N5	Rocky cavy
Tb772	RN	Caicó	BEC	06°28.3215'S 037°052495'W	2016-11-21	Sylvatic-c	rocky outcrops	T. b. brasiliensis	Male	Rocky cavy											negative	negative	negative	negative
Tb773	RN	Caicó	BEC	06°28.3215'S 037°052495'W	2016-11-21	Sylvatic-c	rocky outcrops	T. b. brasiliensis	Male	Rocky cavy												positive		positive
Tb774	RN	Caicó	BEC	06°28.3215'S 037°052495'W	2016-11-21	Sylvatic-c	rocky outcrops	T. b. brasiliensis	Male	Rocky cavy												positive		positive
Tb775	RN	Caicó	BEC	06°28.3215'S 037°052495'W	2016-11-21	Sylvatic-c	rocky outcrops	T. b. brasiliensis	Female	Rocky cavy											positive	negative		positive
Tb776	RN	Caicó	BEC	06°28.3215'S 037°052495'W	2016-11-21	Sylvatic-c	rocky outcrops	T. b. brasiliensis	Female	Rocky cavy											positive			positive
Tb777	RN	Caicó	BEC	06°28.3215'S 037°052495'W	2016-11-21	Sylvatic-c	rocky outcrops	T. b. brasiliensis	Female	Rocky cavy
Tb778	RN	Caicó	BEC	06°28.3215'S 037°052495'W	2016-11-21	Sylvatic-c	rocky outcrops	T. b. brasiliensis	Female	Rocky cavy
Tb779	RN	Caicó	BEC	06°28.3215'S 037°052495'W	2016-11-21	Sylvatic-c	rocky outcrops	T. b. brasiliensis	N5	Rocky cavy
Tb780	RN	Caicó	BEC	06°28.3215'S 037°052495'W	2016-11-21	Sylvatic-c	rocky outcrops	T. b. brasiliensis	N5	Rocky cavy
Tb781	RN	Caicó	BEC	06°28.3215'S 037°052495'W	2016-11-21	Sylvatic-c	rocky outcrops	T. b. brasiliensis	N4	Rocky cavy
Tb782	RN	Caicó	BEC	06°28.3215'S 037°052495'W	2016-11-21	Sylvatic-c	rocky outcrops	T. b. brasiliensis	N4	Rocky cavy
Tb783	RN	Caicó	BEC	06°28.3215'S 037°052495'W	2016-11-21	Sylvatic-c	rocky outcrops	T. b. brasiliensis	N3	Rocky cavy
Tb784	RN	Caicó	Riacho do Santo	06°25.7920'S 036°59.256'W	2016-11-22	Sylvatic-d	rocky outcrops	T. b. brasiliensis	Male	Rocky cavy											positive	positive	positive	positive	30pb 81pb 264pb	A	110pb	150pb	Tc I
Tb785	RN	Caicó	Riacho do Santo	06°25.7920'S 036°59.256'W	2016-11-22	Sylvatic-d	rocky outcrops	T. b. brasiliensis	Male	Rocky cavy											positive	positive	positive	positive	30pb 81pb 264pb	A	110pb	150pb	Tc I
Tb786	RN	Caicó	Riacho do Santo	06°25.7920'S 036°59.256'W	2016-11-22	Sylvatic-d	rocky outcrops	T. b. brasiliensis	Male	Rocky cavy											positive		positive	positive
Tb787	RN	Caicó	Riacho do Santo	06°25.7920'S 036°59.256'W	2016-11-22	Sylvatic-d	rocky outcrops	T. b. brasiliensis	Female	Rocky cavy											negative			negative
Tb788	RN	Caicó	Riacho do Santo	06°25.7920'S 036°59.256'W	2016-11-22	Sylvatic-d	rocky outcrops	T. b. brasiliensis	N5	Rocky cavy	569	Kerodon rupestris voucher KR40 cytochrome B (cytb) gene, partial cds; mitochondrial	Rocky cavy	416	790	0.91	8e-112	97.53	GU136722.1	Kerodon rupestris	negative	positive	negative	positive
Tb789	RN	Caicó	Riacho do Santo	06°25.7920'S 036°59.256'W	2016-11-22	Sylvatic-d	rocky outcrops	T. b. brasiliensis	N5	Rocky cavy	353	Kerodon rupestris voucher KR40 cytochrome B (cytb) gene, partial cds; mitochondrial	Rocky cavy	499	499	0.94	5e-137	93.99	GU136722.1	Kerodon rupestris	positive	positive	positive	positive	30pb 81pb 264pb	A	110pb	150pb	Tc I
Tb790	RN	Caicó	Riacho do Santo	06°25.7920'S 036°59.256'W	2016-11-22	Sylvatic-d	rocky outcrops	T. b. brasiliensis	N5	Rocky cavy											positive	positive		positive
Tb791	RN	Caicó	Riacho do Santo	06°25.7920'S 036°59.256'W	2016-11-22	Sylvatic-d	rocky outcrops	T. b. brasiliensis	N5	Rocky cavy
Tb792	RN	Caicó	Riacho do Santo	06°25.7920'S 036°59.256'W	2016-11-22	Sylvatic-d	rocky outcrops	T. b. brasiliensis	N4	Rocky cavy
Tb793	RN	Caicó	Riacho do Santo	06°25.7920'S 036°59.256'W	2016-11-22	Sylvatic-d	rocky outcrops	T. b. brasiliensis	N4	Rocky cavy
Tb794	RN	Caicó	Riacho do Santo	06°25.7920'S 036°59.256'W	2016-11-22	Sylvatic-d	rocky outcrops	T. b. brasiliensis	N4	Rocky cavy
Tb795	RN	Caicó	Riacho do Santo	06°25.7920'S 036°59.256'W	2016-11-22	Sylvatic-d	rocky outcrops	T. b. brasiliensis	N3	Rocky cavy
Tb796	RN	Caicó	Riacho do Santo	06°25.7920'S 036°59.256'W	2016-11-22	Sylvatic-d	rocky outcrops	T. b. brasiliensis	N3	Rocky cavy
Tb797	RN	Caicó	Riacho do Santo	06°25.7920'S 036°59.256'W	2016-11-22	Sylvatic-d	rocky outcrops	T. b. brasiliensis	N3	Rocky cavy
Tb798	RN	Caicó	Riacho do Santo	06°25.7920'S 036°59.256'W	2016-11-22	Sylvatic-d	rocky outcrops	T. b. brasiliensis	Male	Rocky cavy	376	Kerodon rupestris voucher KR40 cytochrome B (cytb) gene, partial cds; mitochondrial	Rocky cavy	588	588	0.94	1e-163	96.61	GU136722.1	Kerodon rupestris	negative	positive	positive	positive	30pb 81pb 264pb	A	110pb	150pb	Tc I
Tb799	RN	Caicó	Riacho do Santo	06°25.7920'S 036°59.256'W	2016-11-22	Sylvatic-d	rocky outcrops	T. b. brasiliensis	Male	Rocky cavy											positive	positive	positive	positive
Tb800	RN	Caicó	Riacho do Santo	06°25.7920'S 036°59.256'W	2016-11-22	Sylvatic-d	rocky outcrops	T. b. brasiliensis	Male	Rocky cavy											positive	positive		positive
Tb801	RN	Caicó	Riacho do Santo	06°25.7920'S 036°59.256'W	2016-11-22	Sylvatic-d	rocky outcrops	T. b. brasiliensis	Male	Rocky cavy												negative		negative
Tb802	RN	Caicó	Riacho do Santo	06°25.7920'S 036°59.256'W	2016-11-22	Sylvatic-d	rocky outcrops	T. b. brasiliensis	Male	Rocky cavy		Kerodon rupestris voucher KR40 cytochrome B (cytb) gene, partial cds; mitochondrial	Rocky cavy	573	573	0.99	3e-159	96.00	GU136722.1	Kerodon rupestris		negative		negative
Tb803	RN	Caicó	Riacho do Santo	06°25.7920'S 036°59.256'W	2016-11-22	Sylvatic-d	rocky outcrops	T. b. brasiliensis	Female	Rocky cavy											negative	negative	negative	negative
Tb804	RN	Caicó	Riacho do Santo	06°25.7920'S 036°59.256'W	2016-11-22	Sylvatic-d	rocky outcrops	T. b. brasiliensis	Female	Rocky cavy	309	Planigale maculata isolate PmacMW848 cytochrome b (cytb) gene, partial cds; mitochondrial	Marsupial	473	473	0.94	3e-129	95.41	KX604037.1	Planigale maculata	positive	positive	positive	positive	30pb 81pb 264pb	A	110pb	150pb	Tc I
Tb805	RN	Caicó	Riacho do Santo	06°25.7920'S 036°59.256'W	2016-11-23	Sylvatic-d	rocky outcrops	T. b. brasiliensis	Female	Rocky cavy
Tb806	RN	Caicó	Riacho do Santo	06°25.7920'S 036°59.256'W	2016-11-23	Sylvatic-d	rocky outcrops	T. b. brasiliensis	Female	Rocky cavy
Tb807	RN	Caicó	Riacho do Santo	06°25.7920'S 036°59.256'W	2016-11-23	Sylvatic-d	rocky outcrops	T. b. brasiliensis	Female	Rocky cavy
Tb808	RN	Caicó	Riacho do Santo	06°25.7920'S 036°59.256'W	2016-11-23	Sylvatic-d	rocky outcrops	T. b. brasiliensis	Female	Rocky cavy
Tb809	RN	Caicó	Riacho do Santo	06°25.7920'S 036°59.256'W	2016-11-23	Sylvatic-d	rocky outcrops	T. b. brasiliensis	Female	Rocky cavy
Tb810	RN	Caicó	Riacho do Santo	06°25.7920'S 036°59.256'W	2016-11-23	Sylvatic-d	rocky outcrops	T. b. brasiliensis	Female	Rocky cavy
Tb811	RN	Caicó	Riacho do Santo	06°25.7920'S 036°59.256'W	2016-11-23	Sylvatic-d	rocky outcrops	T. b. brasiliensis	Female	Rocky cavy
Tb812	RN	Caicó	Riacho do Santo	06°25.7920'S 036°59.256'W	2016-11-23	Sylvatic-d	rocky outcrops	T. b. brasiliensis	Male	Rocky cavy
Tb813	RN	Caicó	Riacho do Santo	06°25.7920'S 036°59.256'W	2016-11-23	Sylvatic-d	rocky outcrops	T. b. brasiliensis	Male	Rocky cavy												positive		positive
Tb814	RN	Caicó	Riacho do Santo	06°25.7920'S 036°59.256'W	2016-11-23	Sylvatic-d	rocky outcrops	T. b. brasiliensis	Male	Rocky cavy												positive		positive
Tb815	RN	Caicó	Riacho do Santo	06°25.7920'S 036°59.256'W	2016-11-23	Sylvatic-d	rocky outcrops	T. b. brasiliensis	Male	Rocky cavy												positive		positive
Tb816	RN	Caicó	Riacho do Santo	06°25.7920'S 036°59.256'W	2016-11-23	Sylvatic-d	rocky outcrops	T. b. brasiliensis	Male	Rocky cavy											positive	positive	positive	positive
Tb817	RN	Caicó	Riacho do Santo	06°25.7920'S 036°59.256'W	2016-11-23	Sylvatic-d	rocky outcrops	T. b. brasiliensis	Male	Rocky cavy											positive	positive		positive
Tb818	RN	Caicó	Riacho do Santo	06°25.7920'S 036°59.256'W	2016-11-23	Sylvatic-d	rocky outcrops	T. b. brasiliensis	N5	Rocky cavy											negative			negative
Tb819	RN	Caicó	Riacho do Santo	06°25.7920'S 036°59.256'W	2016-11-23	Sylvatic-d	rocky outcrops	T. b. brasiliensis	N5	Rocky cavy											negative			negative
Tb820	RN	Caicó	Riacho do Santo	06°25.7920'S 036°59.256'W	2016-11-23	Sylvatic-d	rocky outcrops	T. b. brasiliensis	N5	Rocky cavy	365	Homo sapiens isolate TS20 cytochrome B gene, partial cds; mitochondrial	Human	586	586	0.95	4e-163	96.66	KX697544.1	Homo sapiens		positive		positive
Tb821	RN	Caicó	Riacho do Santo	06°25.7920'S 036°59.256'W	2016-11-23	Sylvatic-d	rocky outcrops	T. b. brasiliensis	N5	Rocky cavy
Tb822	RN	Caicó	Riacho do Santo	06°25.7920'S 036°59.256'W	2016-11-23	Sylvatic-d	rocky outcrops	T. b. brasiliensis	N4	Rocky cavy											negative			negative
Tb823	RN	Caicó	Riacho do Santo	06°25.7920'S 036°59.256'W	2016-11-23	Sylvatic-d	rocky outcrops	T. b. brasiliensis	N4	Rocky cavy
Tb824	RN	Caicó	Riacho do Santo	06°25.7920'S 036°59.256'W	2016-11-23	Sylvatic-d	rocky outcrops	T. b. brasiliensis	N4	Rocky cavy
Tb825	RN	Caicó	Riacho do Santo	06°25.7920'S 036°59.256'W	2016-11-23	Sylvatic-d	rocky outcrops	T. b. brasiliensis	N4	Rocky cavy
Tb826	RN	Caicó	Riacho do Santo	06°25.7920'S 036°59.256'W	2016-11-23	Sylvatic-d	rocky outcrops	T. b. brasiliensis	N4	Rocky cavy
Tb827	RN	Caicó	Riacho do Santo	06°25.7920'S 036°59.256'W	2016-11-23	Sylvatic-d	rocky outcrops	T. b. brasiliensis	N5	Rocky cavy
Tb828	RN	Caicó	Riacho do Santo	06°25.7920'S 036°59.256'W	2016-11-23	Sylvatic-d	rocky outcrops	T. b. brasiliensis	Female	Rocky cavy											positive	positive	positive	positive	82pb 212pb	C	125pb	150pb	Tc II
Tb829	RN	Caicó	Riacho do Santo	06°25.7920'S 036°59.256'W	2016-11-23	Sylvatic-d	rocky outcrops	T. b. brasiliensis	Female	Rocky cavy											positive	positive	positive	positive
Tb830	RN	Caicó	Riacho do Santo	06°25.7920'S 036°59.256'W	2016-11-23	Sylvatic-d	rocky outcrops	T. b. brasiliensis	Female	Rocky cavy											positive	negative	negative	positive
Tb831	RN	Caicó	Riacho do Santo	06°25.7920'S 036°59.256'W	2016-11-23	Sylvatic-d	rocky outcrops	T. b. brasiliensis	Female	Rocky cavy											negative	positive		positive
Tb832	RN	Caicó	Riacho do Santo	06°25.7920'S 036°59.256'W	2016-11-23	Sylvatic-d	rocky outcrops	T. b. brasiliensis	Female	Rocky cavy											negative	positive		positive
Tb833	RN	Caicó	Riacho do Santo	06°25.7920'S 036°59.256'W	2016-11-23	Sylvatic-d	rocky outcrops	T. b. brasiliensis	Female	Rocky cavy
Tb834	RN	Caicó	Riacho do Santo	06°25.7920'S 036°59.256'W	2016-11-23	Sylvatic-d	rocky outcrops	T. b. brasiliensis	N5	Rocky cavy											negative	negative	negative	negative
Tb835	RN	Caicó	Riacho do Santo	06°25.7920'S 036°59.256'W	2016-11-23	Sylvatic-d	rocky outcrops	T. b. brasiliensis	N5	Rocky cavy
Tb836	RN	Caicó	Riacho do Santo	06°25.7920'S 036°59.256'W	2016-11-23	Sylvatic-d	rocky outcrops	T. b. brasiliensis	N5	Rocky cavy
Tb837	RN	Caicó	Riacho do Santo	06°25.7920'S 036°59.256'W	2016-11-23	Sylvatic-d	rocky outcrops	T. b. brasiliensis	N5	Rocky cavy
Tb838	RN	Caicó	Riacho do Santo	06°25.7920'S 036°59.256'W	2016-11-23	Sylvatic-d	rocky outcrops	T. b. brasiliensis	N5	Rocky cavy
Tb839	RN	Caicó	Riacho do Santo	06°25.7920'S 036°59.256'W	2016-11-23	Sylvatic-d	rocky outcrops	T. b. brasiliensis	N5	Rocky cavy
Tb840	RN	Caicó	Riacho do Santo	06°25.7920'S 036°59.256'W	2016-11-23	Sylvatic-d	rocky outcrops	T. b. brasiliensis	N4	Rocky cavy
Tb841	RN	Caicó	Riacho do Santo	06°25.7920'S 036°59.256'W	2016-11-23	Sylvatic-d	rocky outcrops	T. b. brasiliensis	N4	Rocky cavy
Tb842	RN	Caicó	Riacho do Santo	06°25.7920'S 036°59.256'W	2016-11-23	Peridomestic	stone wall/cattle corral	T. b. brasiliensis	N3	Ox
Tb843	RN	Caicó	Riacho do Santo	06°25.7920'S 036°59.256'W	2016-11-23	Peridomestic	stone wall/cattle corral	T. b. brasiliensis	N3	Ox
Tb844	RN	Caicó	Riacho do Santo	06°25.7920'S 036°59.256'W	2016-11-23	Peridomestic	stone wall/cattle corral	T. b. brasiliensis	N3	Ox
Tb845	RN	Caicó	Riacho do Santo	06°25.7920'S 036°59.256'W	2016-11-23	Peridomestic	stone wall/cattle corral	T. b. brasiliensis	N4	Ox
Tb846	RN	Caicó	Riacho do Santo	06°25.7920'S 036°59.256'W	2016-11-23	Peridomestic	stone wall/cattle corral	T. b. brasiliensis	N4	Ox
Tb847	RN	Caicó	Riacho do Santo	06°25.7920'S 036°59.256'W	2016-11-23	Peridomestic	stone wall/cattle corral	T. b. brasiliensis	N4	Ox
Tb848	RN	Caicó	Riacho do Santo	06°25.7920'S 036°59.256'W	2016-11-23	Peridomestic	stone wall/cattle corral	T. b. brasiliensis	N4	Ox
Tb849	RN	Caicó	Riacho do Santo	06°25.7920'S 036°59.256'W	2016-11-23	Peridomestic	stone wall/cattle corral	T. b. brasiliensis	N4	Ox
Tb850	RN	Caicó	Riacho do Santo	06°25.7920'S 036°59.256'W	2016-11-23	Peridomestic	stone wall/cattle corral	T. b. brasiliensis	N4	Ox
Tb851	RN	Caicó	Riacho do Santo	06°25.7920'S 036°59.256'W	2016-11-23	Peridomestic	stone wall/cattle corral	T. b. brasiliensis	N5	Ox											negative		negative	negative
Tb852	RN	Caicó	Riacho do Santo	06°25.7920'S 036°59.256'W	2016-11-23	Peridomestic	stone wall/cattle corral	T. b. brasiliensis	N5	Ox											positive		positive	positive	82pb 212pb	C	125pb	150pb	Tc II
Tb853	RN	Caicó	Riacho do Santo	06°25.7920'S 036°59.256'W	2016-11-23	Peridomestic	stone wall/cattle corral	T. b. brasiliensis	N5	Ox													negative	negative
Tb854	RN	Caicó	Riacho do Santo	06°25.7920'S 036°59.256'W	2016-11-23	Peridomestic	stone wall/cattle corral	T. b. brasiliensis	N5	Ox	348	Mus musculus clone Mus_musculus_Zu cytochrome b (cytb) gene, partial cds; mitochondrial	Mouse	610	610	1	2e-170	98.03	MN148750.1	Mus musculus	positive	positive		positive
Tb855	RN	Caicó	Riacho do Santo	06°25.7920'S 036°59.256'W	2016-11-23	Peridomestic	stone wall/cattle corral	T. b. brasiliensis	N5	Ox
Tb856	RN	Caicó	Riacho do Santo	06°25.7920'S 036°59.256'W	2016-11-23	Peridomestic	stone wall/cattle corral	T. b. brasiliensis	Male	Ox											positive	positive		positive
Tb857	RN	Caicó	Riacho do Santo	06°25.7920'S 036°59.256'W	2016-11-23	Peridomestic	stone wall/cattle corral	T. b. brasiliensis	Male	Ox
Tb858	RN	Caicó	Riacho do Santo	06°25.7920'S 036°59.256'W	2016-11-23	Peridomestic	stone wall/cattle corral	T. b. brasiliensis	Female	Ox	368	Homo sapiens isolate TS20 cytochrome B gene, partial cds; mitochondrial	Human	590	590	0.94	3e-164	96.66	KX697544.1	Homo sapiens	negative	positive		positive
Tb859	RN	Caicó	Riacho do Santo	06°25.7920'S 036°59.256'W	2016-11-23	Peridomestic	stone wall/cattle corral	T. b. brasiliensis	Female	Ox											positive	negative		positive
Tb860	RN	Caicó	Riacho do Santo	06°25.7920'S 036°59.256'W	2016-11-23	Peridomestic	stone wall/cattle corral	T. b. brasiliensis	Female	Ox											positive	positive	positive	positive	30pb 81pb 264pb	A	110pb	150pb	Tc I
Tb861	RN	Caicó	Riacho do Santo	06°25.7920'S 036°59.256'W	2016-11-23	Peridomestic	stone wall/cattle corral	T. b. brasiliensis	N3	Ox
Tb862	RN	Caicó	Riacho do Santo	06°25.7920'S 036°59.256'W	2016-11-23	Peridomestic	stone wall/cattle corral	T. b. brasiliensis	N3	Ox
Tb863	RN	Caicó	Riacho do Santo	06°25.7920'S 036°59.256'W	2016-11-23	Peridomestic	stone wall/cattle corral	T. b. brasiliensis	N4	Ox											negative			negative
Tb864	RN	Caicó	Riacho do Santo	06°25.7920'S 036°59.256'W	2016-11-23	Peridomestic	stone wall/cattle corral	T. b. brasiliensis	N4	Ox
Tb865	RN	Caicó	Riacho do Santo	06°25.7920'S 036°59.256'W	2016-11-23	Peridomestic	stone wall/cattle corral	T. b. brasiliensis	N5	Ox
Tb866	RN	Caicó	Riacho do Santo	06°25.7920'S 036°59.256'W	2016-11-23	Peridomestic	stone wall/cattle corral	T. b. brasiliensis	N5	Ox
Tb867	RN	Caicó	Riacho do Santo	06°25.7920'S 036°59.256'W	2016-11-23	Peridomestic	stone wall/cattle corral	T. b. brasiliensis	N5	Ox
Tb868	RN	Caicó	Riacho do Santo	06°25.7920'S 036°59.256'W	2016-11-23	Peridomestic	stone wall/cattle corral	T. b. brasiliensis	N5	Ox											negative			negative
Tb869	RN	Caicó	Riacho do Santo	06°25.7920'S 036°59.256'W	2016-11-23	Peridomestic	stone wall/cattle corral	T. b. brasiliensis	N5	Ox											positive		positive	positive	30pb 81pb 264pb	A	110pb	150pb	Tc I
Tb870	RN	Caicó	Riacho do Santo	06°25.7920'S 036°59.256'W	2016-11-23	Peridomestic	stone wall/cattle corral	T. b. brasiliensis	N4	Ox
Tb871	RN	Caicó	Riacho do Santo	06°25.7920'S 036°59.256'W	2016-11-23	Peridomestic	stone wall/cattle corral	T. b. brasiliensis	N4	Ox
Tb872	RN	Caicó	Riacho do Santo	06°25.7920'S 036°59.256'W	2016-11-23	Peridomestic	stone wall/cattle corral	T. b. brasiliensis	N4	Ox
Tb873	RN	Caicó	Riacho do Santo	06°25.7920'S 036°59.256'W	2016-11-23	Peridomestic	stone wall/cattle corral	T. b. brasiliensis	N4	Ox
Tb874	RN	Caicó	Riacho do Santo	06°25.7920'S 036°59.256'W	2016-11-23	Peridomestic	stone wall/cattle corral	T. b. brasiliensis	Male	Ox
Tb875	RN	Caicó	Riacho do Santo	06°25.7920'S 036°59.256'W	2016-11-23	Peridomestic	stone wall/cattle corral	T. b. brasiliensis	Male	Ox
Tb876	RN	Caicó	Riacho do Santo	06°25.7920'S 036°59.256'W	2016-11-23	Peridomestic	stone wall/cattle corral	T. b. brasiliensis	N3	Ox
Tb877	RN	Caicó	Riacho do Santo	06°25.7920'S 036°59.256'W	2016-11-23	Peridomestic	stone wall/cattle corral	T. b. brasiliensis	N4	Ox
Tb878	RN	Caicó	Riacho do Santo	06°25.7920'S 036°59.256'W	2016-11-23	Peridomestic	stone wall/cattle corral	T. b. brasiliensis	N4	Ox
Tb879	RN	Caicó	Riacho do Santo	06°25.7920'S 036°59.256'W	2016-11-23	Peridomestic	stone wall/cattle corral	T. b. brasiliensis	N4	Ox
Tb880	RN	Caicó	Riacho do Santo	06°25.7920'S 036°59.256'W	2016-11-23	Peridomestic	stone wall/cattle corral	T. b. brasiliensis	N5	Ox											negative			negative
Tb881	RN	Caicó	Riacho do Santo	06°25.7920'S 036°59.256'W	2016-11-23	Peridomestic	stone wall/cattle corral	T. b. brasiliensis	N5	Ox											negative			negative
Tb882	RN	Caicó	Riacho do Santo	06°25.7920'S 036°59.256'W	2016-11-23	Peridomestic	stone wall/cattle corral	T. b. brasiliensis	N5	Ox											negative		negative	negative
Tb883	RN	Caicó	Riacho do Santo	06°25.7920'S 036°59.256'W	2016-11-23	Peridomestic	stone wall/cattle corral	T. b. brasiliensis	N5	Ox
Tb884	RN	Caicó	Riacho do Santo	06°25.7920'S 036°59.256'W	2016-11-23	Peridomestic	stone wall/cattle corral	T. b. brasiliensis	N5	Ox											positive			positive
Tb885	RN	Caicó	Riacho do Santo	06°25.7920'S 036°59.256'W	2016-11-23	Peridomestic	stone wall/cattle corral	T. b. brasiliensis	N5	Ox											positive	positive	positive	positive	30pb 81pb 264pb	A	110pb	150pb	Tc I
Tb886	RN	Caicó	Riacho do Santo	06°25.7920'S 036°59.256'W	2016-11-23	Peridomestic	stone wall/cattle corral	T. b. brasiliensis	Female	Ox												positive		positive
Tb887	RN	Caicó	Riacho do Santo	06°25.7920'S 036°59.256'W	2016-11-23	Peridomestic	stone wall/cattle corral	T. b. brasiliensis	Female	Ox											positive	positive		positive
Tb888	RN	Caicó	Riacho do Santo	06°25.7920'S 036°59.256'W	2016-11-23	Peridomestic	stone wall/cattle corral	T. b. brasiliensis	Male	Ox											positive	positive		positive
Tb889	RN	Caicó	Riacho do Santo	06°25.7920'S 036°59.256'W	2016-11-23	Peridomestic	stone wall/cattle corral	T. b. brasiliensis	Male	Ox											positive	positive	positive	positive
Tb890	RN	Caicó	Riacho do Santo	06°25.7920'S 036°59.256'W	2016-11-23	Peridomestic	stone wall/cattle corral	T. b. brasiliensis	Male	Ox											positive	positive	positive	positive	82pb 212pb	C	125pb	150pb	Tc II
Tb891	RN	Caicó	Riacho do Santo	06°25.7920'S 036°59.256'W	2016-11-23	Peridomestic	stone wall/cattle corral	T. b. brasiliensis	N4	Ox
Tb892	RN	Caicó	Riacho do Santo	06°25.7920'S 036°59.256'W	2016-11-23	Peridomestic	stone wall/cattle corral	T. b. brasiliensis	Female	Ox											negative	negative	positive	positive
Tb893	RN	Caicó	Riacho do Santo	06°25.7920'S 036°59.256'W	2016-11-23	Peridomestic	stone wall/cattle corral	T. b. brasiliensis	Female	Ox												positive		positive
Tb894	RN	Caicó	Riacho do Santo	06°25.7920'S 036°59.256'W	2016-11-23	Peridomestic	stone wall/cattle corral	T. b. brasiliensis	Female	Ox											positive	positive		positive
Tb895	RN	Caicó	Riacho do Santo	06°25.7920'S 036°59.256'W	2016-11-23	Peridomestic	stone wall/cattle corral	T. b. brasiliensis	Female	Ox												negative		negative
Tb896	RN	Caicó	Riacho do Santo	06°25.7920'S 036°59.256'W	2016-11-23	Peridomestic	stone wall/cattle corral	T. b. brasiliensis	Female	Ox											positive			positive
Tb897	RN	Caicó	Riacho do Santo	06°25.7920'S 036°59.256'W	2016-11-23	Peridomestic	stone wall/cattle corral	T. b. brasiliensis	Female	Ox
Tb898	RN	Caicó	Riacho do Santo	06°25.7920'S 036°59.256'W	2016-11-23	Peridomestic	stone wall/cattle corral	T. b. brasiliensis	Male	Ox
Tb899	RN	Caicó	Riacho do Santo	06°25.7920'S 036°59.256'W	2016-11-23	Peridomestic	stone wall/cattle corral	T. b. brasiliensis	Male	Ox
Tb900	RN	Caicó	Riacho do Santo	06°25.7920'S 036°59.256'W	2016-11-23	Peridomestic	stone wall/cattle corral	T. b. brasiliensis	Male	Ox
Tb901	RN	Caicó	Riacho do Santo	06°25.7920'S 036°59.256'W	2016-11-23	Peridomestic	stone wall/cattle corral	T. b. brasiliensis	N5	Ox											positive	negative	positive	positive
Tb902	RN	Caicó	Riacho do Santo	06°25.7920'S 036°59.256'W	2016-11-23	Peridomestic	stone wall/cattle corral	T. b. brasiliensis	N5	Ox	376	Kerodon rupestris voucher KR40 cytochrome B (cytb) gene, partial cds; mitochondrial	Rocky cavy	592	592	0.94	8e-165	96.63	KR40	Kerodon rupestris	positive	positive	positive	positive
Tb903	RN	Caicó	Riacho do Santo	06°25.7920'S 036°59.256'W	2016-11-23	Peridomestic	stone wall/cattle corral	T. b. brasiliensis	N5	Ox											positive		positive	positive	30pb 81pb 264pb	A	110pb	150pb	Tc I
Tb904	RN	Caicó	Riacho do Santo	06°25.7920'S 036°59.256'W	2016-11-23	Peridomestic	stone wall/cattle corral	T. b. brasiliensis	N5	Ox	353	Kerodon rupestris voucher KR40 cytochrome B (cytb) gene, partial cds; mitochondrial	Rocky cavy	436	436	0.94	3e-60	89.89	GU136722.1	Kerodon rupestris
Tb905	RN	Caicó	Riacho do Santo	06°25.7920'S 036°59.256'W	2016-11-23	Peridomestic	stone wall/cattle corral	T. b. brasiliensis	N5	Ox
Tb906	RN	Caicó	Riacho do Santo	06°25.7920'S 036°59.256'W	2016-11-23	Peridomestic	stone wall/cattle corral	T. b. brasiliensis	N4	Ox											negative			negative
Tb907	RN	Caicó	Riacho do Santo	06°25.7920'S 036°59.256'W	2016-11-23	Peridomestic	stone wall/cattle corral	T. b. brasiliensis	N4	Ox
Tb908	RN	Caicó	Riacho do Santo	06°25.7920'S 036°59.256'W	2016-11-23	Peridomestic	stone wall/cattle corral	T. b. brasiliensis	N4	Ox												positive		positive
Tb909	RN	Caicó	Riacho do Santo	06°25.7920'S 036°59.256'W	2016-11-23	Peridomestic	stone wall/cattle corral	T. b. brasiliensis	Female	Ox
Tb910	RN	Caicó	Riacho do Santo	06°25.7920'S 036°59.256'W	2016-11-23	Peridomestic	stone wall/cattle corral	T. b. brasiliensis	Female	Ox												positive		positive
Tb911	RN	Caicó	Riacho do Santo	06°25.7920'S 036°59.256'W	2016-11-23	Peridomestic	stone wall/cattle corral	T. b. brasiliensis	Female	Ox											positive			positive
Tb912	RN	Caicó	Riacho do Santo	06°25.7920'S 036°59.256'W	2016-11-23	Peridomestic	stone wall/cattle corral	T. b. brasiliensis	Female	Ox											positive	positive		positive
Tb913	RN	Caicó	Riacho do Santo	06°25.7920'S 036°59.256'W	2016-11-23	Peridomestic	stone wall/cattle corral	T. b. brasiliensis	Female	Ox											negative	positive		positive
Tb914	RN	Caicó	Riacho do Santo	06°25.7920'S 036°59.256'W	2016-11-23	Peridomestic	stone wall/cattle corral	T. b. brasiliensis	Male	Ox												positive		positive
Tb915	RN	Caicó	Riacho do Santo	06°25.7920'S 036°59.256'W	2016-11-23	Peridomestic	stone wall/cattle corral	T. b. brasiliensis	Male	Ox
Tb916	RN	Caicó	Riacho do Santo	06°25.7920'S 036°59.256'W	2016-11-23	Peridomestic	stone wall/cattle corral	T. b. brasiliensis	N5	Ox											positive	positive		positive
Tb917	RN	Caicó	Riacho do Santo	06°25.7920'S 036°59.256'W	2016-11-23	Peridomestic	stone wall/cattle corral	T. b. brasiliensis	N5	Ox											positive	negative		positive
Tb918	RN	Caicó	Riacho do Santo	06°25.7920'S 036°59.256'W	2016-11-23	Peridomestic	stone wall/cattle corral	T. b. brasiliensis	N5	Ox
Tb919	RN	Caicó	Riacho do Santo	06°25.7920'S 036°59.256'W	2016-11-23	Peridomestic	stone wall/cattle corral	T. b. brasiliensis	N5	Ox												positive		positive
Tb920	RN	Caicó	Riacho do Santo	06°25.7920'S 036°59.256'W	2016-11-23	Peridomestic	stone wall/cattle corral	T. b. brasiliensis	N5	Ox
Tb921	RN	Caicó	Riacho do Santo	06°25.7920'S 036°59.256'W	2016-11-23	Peridomestic	stone wall/cattle corral	T. b. brasiliensis	N5	Ox
Tb922	RN	Caicó	Riacho do Santo	06°25.7920'S 036°59.256'W	2016-11-23	Peridomestic	stone wall/cattle corral	T. b. brasiliensis	N4	Ox											negative			negative
Tb923	RN	Caicó	Riacho do Santo	06°25.7920'S 036°59.256'W	2016-11-23	Peridomestic	stone wall/cattle corral	T. b. brasiliensis	Female	Ox											positive	positive		positive
Tb924	RN	Caicó	Riacho do Santo	06°25.7920'S 036°59.256'W	2016-11-23	Peridomestic	stone wall/cattle corral	T. b. brasiliensis	Female	Ox											negative	positive		positive
Tb925	RN	Caicó	Riacho do Santo	06°25.7920'S 036°59.256'W	2016-11-23	Peridomestic	stone wall/cattle corral	T. b. brasiliensis	Male	Ox												positive		positive
Tb926	RN	Caicó	Riacho do Santo	06°25.7920'S 036°59.256'W	2016-11-23	Peridomestic	stone wall/cattle corral	T. b. brasiliensis	Male	Ox
Tb927	RN	Caicó	Riacho do Santo	06°25.7920'S 036°59.256'W	2016-11-23	Peridomestic	stone wall/cattle corral	T. b. brasiliensis	N5	Ox											negative	negative		negative
Tb928	RN	Caicó	Riacho do Santo	06°25.7920'S 036°59.256'W	2016-11-23	Peridomestic	stone wall/cattle corral	T. b. brasiliensis	N5	Ox
Tb929	RN	Caicó	Riacho do Santo	06°25.7920'S 036°59.256'W	2016-11-23	Peridomestic	stone wall/cattle corral	T. b. brasiliensis	N5	Ox
Tb930	RN	Caicó	Riacho do Santo	06°25.7920'S 036°59.256'W	2016-11-23	Peridomestic	stone wall/cattle corral	T. b. brasiliensis	N5	Ox
Tb931	RN	Caicó	Riacho do Santo	06°25.7920'S 036°59.256'W	2016-11-23	Peridomestic	stone wall/cattle corral	T. b. brasiliensis	N5	Ox
Tb932	RN	Caicó	Riacho do Santo	06°25.7920'S 036°59.256'W	2016-11-23	Peridomestic	stone wall/cattle corral	T. b. brasiliensis	N5	Ox
Tb933	RN	Caicó	Riacho do Santo	06°25.7920'S 036°59.256'W	2016-11-23	Peridomestic	stone wall/cattle corral	T. b. brasiliensis	N5	Ox
Tb934	RN	Caicó	Riacho do Santo	06°25.7920'S 036°59.256'W	2016-11-23	Peridomestic	stone wall/cattle corral	T. b. brasiliensis	N4	Ox
Tb935	RN	Caicó	Riacho do Santo	06°25.7920'S 036°59.256'W	2016-11-23	Peridomestic	stone wall/cattle corral	T. b. brasiliensis	N4	Ox
Tb936	RN	Caicó	Riacho do Santo	06°25.7920'S 036°59.256'W	2016-11-23	Peridomestic	stone wall/cattle corral	T. b. brasiliensis	N4	Ox
Tb937	RN	Caicó	Riacho do Santo	06°25.7920'S 036°59.256'W	2016-11-23	Peridomestic	stone wall/cattle corral	T. b. brasiliensis	N4	Ox
Tb938	RN	Caicó	Riacho do Santo	06°25.7920'S 036°59.256'W	2016-11-23	Peridomestic	stone wall/cattle corral	T. b. brasiliensis	N4	Ox
Tb939	RN	Caicó	Riacho do Santo	06°25.7920'S 036°59.256'W	2016-11-23	Peridomestic	stone wall/cattle corral	T. b. brasiliensis	N4	Ox
Tb940	RN	Caicó	Riacho do Santo	06°25.7920'S 036°59.256'W	2016-11-23	Peridomestic	stone wall/cattle corral	T. b. brasiliensis	N4	Ox
Tb941	RN	Caicó	Riacho do Santo	06°25.7920'S 036°59.256'W	2016-11-23	Peridomestic	stone wall/cattle corral	T. b. brasiliensis	N4	Ox
Tb942	RN	Caicó	Riacho do Santo	06°25.7920'S 036°59.256'W	2016-11-23	Peridomestic	stone wall/cattle corral	T. b. brasiliensis	Female	Ox											positive			positive
Tb943	RN	Caicó	Riacho do Santo	06°25.7920'S 036°59.256'W	2016-11-23	Peridomestic	stone wall/cattle corral	T. b. brasiliensis	Female	Ox											negative			negative
Tb944	RN	Caicó	Riacho do Santo	06°25.7920'S 036°59.256'W	2016-11-23	Peridomestic	stone wall/cattle corral	T. b. brasiliensis	Female	Ox											negative	negative		negative
Tb945	RN	Caicó	Riacho do Santo	06°25.7920'S 036°59.256'W	2016-11-23	Peridomestic	stone wall/cattle corral	T. b. brasiliensis	Female	Ox	376	Kerodon rupestris voucher KR40 cytochrome B (cytb) gene, partial cds; mitochondrial	Rocky cavy	586	586	0.94	4e-163	96.35	GU136722.1	Kerodon rupestris	positive	negative		positive
Tb946	RN	Caicó	Riacho do Santo	06°25.7920'S 036°59.256'W	2016-11-23	Peridomestic	stone wall/cattle corral	T. b. brasiliensis	Female	Ox											negative			negative
Tb947	RN	Caicó	Riacho do Santo	06°25.7920'S 036°59.256'W	2016-11-23	Peridomestic	stone wall/cattle corral	T. b. brasiliensis	N5	Ox
Tb948	RN	Caicó	Riacho do Santo	06°25.7920'S 036°59.256'W	2016-11-23	Peridomestic	stone wall/cattle corral	T. b. brasiliensis	N5	Ox
Tb949	RN	Caicó	Riacho do Santo	06°25.7920'S 036°59.256'W	2016-11-23	Peridomestic	stone wall/cattle corral	T. b. brasiliensis	N5	Ox
Tb950	RN	Caicó	Riacho do Santo	06°25.7920'S 036°59.256'W	2016-11-23	Peridomestic	stone wall/cattle corral	T. b. brasiliensis	N5	Ox
Tb951	RN	Caicó	Riacho do Santo	06°25.7920'S 036°59.256'W	2016-11-23	Peridomestic	stone wall/cattle corral	T. b. brasiliensis	N5	Ox
Tb952	RN	Caicó	Riacho do Santo	06°25.7920'S 036°59.256'W	2016-11-23	Peridomestic	stone wall/cattle corral	T. b. brasiliensis	N5	Ox											positive	positive	positive	positive
Tb953	RN	Caicó	Riacho do Santo	06°25.7920'S 036°59.256'W	2016-11-23	Peridomestic	stone wall/cattle corral	T. b. brasiliensis	N5	Ox											positive	positive	positive	positive	30pb 81pb 264pb	A	110pb	150pb	Tc I
Tb954	RN	Caicó	Riacho do Santo	06°25.7920'S 036°59.256'W	2016-11-23	Peridomestic	stone wall/cattle corral	T. b. brasiliensis	N5	Ox
Tb955	RN	Caicó	Riacho do Santo	06°25.7920'S 036°59.256'W	2016-11-23	Peridomestic	stone wall/cattle corral	T. b. brasiliensis	N4	Ox
Tb956	RN	Caicó	Riacho do Santo	06°25.7920'S 036°59.256'W	2016-11-23	Peridomestic	stone wall/cattle corral	T. b. brasiliensis	N4	Ox
Tb957	RN	Caicó	Riacho do Santo	06°25.7920'S 036°59.256'W	2016-11-23	Peridomestic	stone wall/cattle corral	T. b. brasiliensis	Female	Ox												positive		positive
Tb958	RN	Caicó	Riacho do Santo	06°25.7920'S 036°59.256'W	2016-11-23	Peridomestic	stone wall/cattle corral	T. b. brasiliensis	Female	Ox											negative			negative
Tb959	RN	Caicó	Riacho do Santo	06°25.7920'S 036°59.256'W	2016-11-23	Peridomestic	stone wall/cattle corral	T. b. brasiliensis	Male	Ox												positive		positive
Tb960	RN	Caicó	Riacho do Santo	06°25.7920'S 036°59.256'W	2016-11-23	Peridomestic	stone wall/cattle corral	T. b. brasiliensis	N5	Ox
Tb961	RN	Caicó	Riacho do Santo	06°25.7920'S 036°59.256'W	2016-11-23	Peridomestic	stone wall/cattle corral	T. b. brasiliensis	N5	Ox
Tb962	RN	Caicó	Riacho do Santo	06°25.7920'S 036°59.256'W	2016-11-23	Peridomestic	stone wall/cattle corral	T. b. brasiliensis	N5	Ox	344	Kerodon rupestris voucher KR40 cytochrome B (cytb) gene, partial cds; mitochondrial	Rocky cavy	401	401	0.81	1e-107	92.15	GU136722.1	Kerodon rupestris		positive		positive
Tb963	RN	Caicó	Riacho do Santo	06°25.7920'S 036°59.256'W	2016-11-23	Peridomestic	stone wall/cattle corral	T. b. brasiliensis	N5	Ox
Tb964	RN	Caicó	Riacho do Santo	06°25.7920'S 036°59.256'W	2016-11-23	Peridomestic	stone wall/cattle corral	T. b. brasiliensis	N5	Ox
Tb965	RN	Caicó	Riacho do Santo	06°25.7920'S 036°59.256'W	2016-11-23	Peridomestic	stone wall/cattle corral	T. b. brasiliensis	N5	Ox
Tb966	RN	Caicó	Riacho do Santo	06°25.7920'S 036°59.256'W	2016-11-23	Peridomestic	stone wall/cattle corral	T. b. brasiliensis	N5	Ox
Tb967	RN	Caicó	Riacho do Santo	06°25.7920'S 036°59.256'W	2016-11-23	Peridomestic	stone wall/cattle corral	T. b. brasiliensis	N4	Ox
Tb968	RN	Caicó	Riacho do Santo	06°25.7920'S 036°59.256'W	2016-11-23	Peridomestic	stone wall/cattle corral	T. b. brasiliensis	N4	Ox
Tb969	RN	Caicó	Riacho do Santo	06°25.7920'S 036°59.256'W	2016-11-23	Peridomestic	stone wall/cattle corral	T. b. brasiliensis	N4	Ox											negative			negative
Tb970	RN	Caicó	Riacho do Santo	06°25.7920'S 036°59.256'W	2016-11-23	Peridomestic	stone wall/cattle corral	T. b. brasiliensis	N4	Ox											positive		negative	positive
Tb971	RN	Caicó	Riacho do Santo	06°25.7920'S 036°59.256'W	2016-11-23	Peridomestic	stone wall/cattle corral	T. b. brasiliensis	N4	Ox											negative	negative		negative
Tb972	RN	Caicó	Riacho do Santo	06°25.7920'S 036°59.256'W	2016-11-23	Peridomestic	stone wall/cattle corral	T. b. brasiliensis	N4	Ox
Tb973	RN	Caicó	Riacho do Santo	06°25.7920'S 036°59.256'W	2016-11-23	Peridomestic	stone wall/cattle corral	T. b. brasiliensis	Female	Ox
Tb974	RN	Caicó	Riacho do Santo	06°25.7920'S 036°59.256'W	2016-11-23	Peridomestic	stone wall/cattle corral	T. b. brasiliensis	Female	Ox
Tb975	RN	Caicó	Riacho do Santo	06°25.7920'S 036°59.256'W	2016-11-23	Peridomestic	stone wall/cattle corral	T. b. brasiliensis	N5	Ox
Tb976	RN	Caicó	Riacho do Santo	06°25.7920'S 036°59.256'W	2016-11-23	Peridomestic	stone wall/cattle corral	T. b. brasiliensis	N5	Ox
Tb977	RN	Caicó	Riacho do Santo	06°25.7920'S 036°59.256'W	2016-11-23	Peridomestic	stone wall/cattle corral	T. b. brasiliensis	N5	Ox
Tb978	RN	Caicó	Riacho do Santo	06°25.7920'S 036°59.256'W	2016-11-23	Peridomestic	stone wall/cattle corral	T. b. brasiliensis	N5	Ox
Tb979	RN	Caicó	Riacho do Santo	06°25.7920'S 036°59.256'W	2016-11-23	Peridomestic	stone wall/cattle corral	T. b. brasiliensis	N5	Ox
Tb980	RN	Caicó	Riacho do Santo	06°25.7920'S 036°59.256'W	2016-11-23	Peridomestic	stone wall/cattle corral	T. b. brasiliensis	N5	Ox
Tb981	RN	Caicó	Riacho do Santo	06°25.7920'S 036°59.256'W	2016-11-23	Peridomestic	stone wall/cattle corral	T. b. brasiliensis	N5	Ox
Tb982	RN	Caicó	Riacho do Santo	06°25.7920'S 036°59.256'W	2016-11-23	Peridomestic	stone wall/cattle corral	T. b. brasiliensis	N5	Ox
Tb983	RN	Caicó	Riacho do Santo	06°25.7920'S 036°59.256'W	2016-11-23	Peridomestic	stone wall/cattle corral	T. b. brasiliensis	N4	Ox
Tb984	RN	Caicó	Riacho do Santo	06°25.7920'S 036°59.256'W	2016-11-23	Peridomestic	stone wall/cattle corral	T. b. brasiliensis	N4	Ox												positive		positive
Tb985	RN	Caicó	Riacho do Santo	06°25.7920'S 036°59.256'W	2016-11-23	Peridomestic	stone wall/cattle corral	T. b. brasiliensis	N4	Ox												positive		positive
Tb986	RN	Caicó	Riacho do Santo	06°25.7920'S 036°59.256'W	2016-11-23	Peridomestic	stone wall/cattle corral	T. b. brasiliensis	N4	Ox												positive		positive
Tb987	RN	Caicó	Riacho do Santo	06°25.7920'S 036°59.256'W	2016-11-23	Peridomestic	stone wall/cattle corral	T. b. brasiliensis	N4	Ox
Tb988	RN	Caicó	Riacho do Santo	06°25.7920'S 036°59.256'W	2016-11-23	Peridomestic	stone wall/cattle corral	T. b. brasiliensis	N4	Ox
Tb989	RN	Caicó	Riacho do Santo	06°25.7920'S 036°59.256'W	2016-11-23	Peridomestic	stone wall/cattle corral	T. b. brasiliensis	Female	Ox												positive		positive
Tb990	RN	Caicó	Riacho do Santo	06°25.7920'S 036°59.256'W	2016-11-23	Peridomestic	stone wall/cattle corral	T. b. brasiliensis	Male	Ox	332	Galea spixii isolate JC 3689 cytochrome b (cytb) gene, partial cds; mitochondrial	Common cavy	503	503	0.99	4e-123	91.07	MN242242.1	Galea spixii		positive		positive
Tb991	RN	Caicó	Riacho do Santo	06°25.7920'S 036°59.256'W	2016-11-23	Peridomestic	stone wall/cattle corral	T. b. brasiliensis	Male	Ox												positive		positive
Tb992	RN	Caicó	Riacho do Santo	06°25.7920'S 036°59.256'W	2016-11-23	Peridomestic	stone wall/cattle corral	T. b. brasiliensis	Male	Ox
Tb993	RN	Caicó	Riacho do Santo	06°25.7920'S 036°59.256'W	2016-11-23	Peridomestic	stone wall/cattle corral	T. b. brasiliensis	N5	Ox
Tb994	RN	Caicó	Riacho do Santo	06°25.7920'S 036°59.256'W	2016-11-23	Peridomestic	stone wall/cattle corral	T. b. brasiliensis	N5	Ox
Tb995	RN	Caicó	Riacho do Santo	06°25.7920'S 036°59.256'W	2016-11-23	Peridomestic	stone wall/cattle corral	T. b. brasiliensis	N5	Ox
Tb996	RN	Caicó	Riacho do Santo	06°25.7920'S 036°59.256'W	2016-11-23	Peridomestic	stone wall/cattle corral	T. b. brasiliensis	N5	Ox
Tb997	RN	Caicó	Riacho do Santo	06°25.7920'S 036°59.256'W	2016-11-23	Peridomestic	stone wall/cattle corral	T. b. brasiliensis	N5	Ox
Tb998	RN	Caicó	Riacho do Santo	06°25.7920'S 036°59.256'W	2016-11-23	Peridomestic	stone wall/cattle corral	T. b. brasiliensis	N4	Ox
Tb999	RN	Caicó	Riacho do Santo	06°25.7920'S 036°59.256'W	2016-11-23	Peridomestic	stone wall/cattle corral	T. b. brasiliensis	N4	Ox
Tb1000	RN	Caicó	Riacho do Santo	06°25.7920'S 036°59.256'W	2016-11-23	Peridomestic	stone wall/cattle corral	T. b. brasiliensis	N4	Ox
Tb1001	RN	Caicó	Riacho do Santo	06°25.7920'S 036°59.256'W	2016-11-23	Peridomestic	stone wall/cattle corral	T. b. brasiliensis	N3	Ox
Tb1002	RN	Caicó	Riacho do Santo	06°25.7920'S 036°59.256'W	2016-11-23	Peridomestic	stone wall/cattle corral	T. b. brasiliensis	N5	Ox
Tb1003	RN	Caicó	Riacho do Santo	06°25.7920'S 036°59.256'W	2016-11-23	Peridomestic	stone wall/cattle corral	T. b. brasiliensis	N4	Ox
Tb1004	RN	Caicó	Riacho do Santo	06°25.7920'S 036°59.256'W	2016-11-23	Peridomestic	stone wall/cattle corral	T. b. brasiliensis	N4	Ox
Tb1005	RN	Caicó	Riacho do Santo	06°25.7920'S 036°59.256'W	2016-11-23	Peridomestic	stone wall/cattle corral	T. b. brasiliensis	Male	Ox											positive		positive	positive
Tb1006	RN	Caicó	Riacho do Santo	06°25.7920'S 036°59.256'W	2016-11-23	Peridomestic	stone wall/cattle corral	T. b. brasiliensis	Male	Ox
Tb1007	RN	Caicó	Riacho do Santo	06°25.7920'S 036°59.256'W	2016-11-23	Peridomestic	stone wall/cattle corral	T. b. brasiliensis	Male	Ox												negative		negative
Tb1008	RN	Caicó	Riacho do Santo	06°25.7920'S 036°59.256'W	2016-11-23	Peridomestic	stone wall/cattle corral	T. b. brasiliensis	Male	Ox
Tb1009	RN	Caicó	Riacho do Santo	06°25.7920'S 036°59.256'W	2016-11-23	Peridomestic	stone wall/cattle corral	T. b. brasiliensis	Male	Ox												negative		negative
Tb1010	RN	Caicó	Riacho do Santo	06°25.7920'S 036°59.256'W	2016-11-23	Peridomestic	stone wall/cattle corral	T. b. brasiliensis	Female	Ox												positive		positive
Tb1011	RN	Caicó	Riacho do Santo	06°25.7920'S 036°59.256'W	2016-11-23	Peridomestic	stone wall/cattle corral	T. b. brasiliensis	Female	Ox												positive		positive
Tb1012	RN	Caicó	Riacho do Santo	06°25.7920'S 036°59.256'W	2016-11-23	Peridomestic	stone wall/cattle corral	T. b. brasiliensis	Female	Ox												positive		positive
Tb1013	RN	Caicó	Riacho do Santo	06°25.7920'S 036°59.256'W	2016-11-23	Peridomestic	stone wall/cattle corral	T. b. brasiliensis	Female	Ox												positive		positive
Tb1014	RN	Caicó	Riacho do Santo	06°25.7920'S 036°59.256'W	2016-11-23	Peridomestic	stone wall/cattle corral	T. b. brasiliensis	Female	Ox
Tb1015	RN	Caicó	Riacho do Santo	06°25.7920'S 036°59.256'W	2016-11-23	Peridomestic	stone wall/cattle corral	T. b. brasiliensis	N5	Ox											negative			negative
Tb1016	RN	Caicó	Riacho do Santo	06°25.7920'S 036°59.256'W	2016-11-23	Peridomestic	stone wall/cattle corral	T. b. brasiliensis	N5	Ox
Tb1017	RN	Caicó	Riacho do Santo	06°25.7920'S 036°59.256'W	2016-11-23	Peridomestic	stone wall/cattle corral	T. b. brasiliensis	N5	Ox
Tb1018	RN	Caicó	Riacho do Santo	06°25.7920'S 036°59.256'W	2016-11-23	Peridomestic	stone wall/cattle corral	T. b. brasiliensis	N4	Ox												negative		negative
Tb1019	RN	Caicó	Riacho do Santo	06°25.7920'S 036°59.256'W	2016-11-23	Peridomestic	stone wall/cattle corral	T. b. brasiliensis	Female	Ox												positive		positive
Tb1020	RN	Caicó	Riacho do Santo	06°25.7920'S 036°59.256'W	2016-11-23	Peridomestic	stone wall/cattle corral	T. b. brasiliensis	Female	Ox
Tb1021	RN	Caicó	Riacho do Santo	06°25.7920'S 036°59.256'W	2016-11-23	Peridomestic	stone wall/cattle corral	T. b. brasiliensis	Male	Ox												positive		positive
Tb1022	RN	Caicó	Riacho do Santo	06°25.7920'S 036°59.256'W	2016-11-23	Peridomestic	stone wall/cattle corral	T. b. brasiliensis	N5	Ox
Tb1023	RN	Caicó	Riacho do Santo	06°25.7920'S 036°59.256'W	2016-11-23	Peridomestic	stone wall/cattle corral	T. b. brasiliensis	N5	Ox
Tb1024	RN	Caicó	Riacho do Santo	06°25.7920'S 036°59.256'W	2016-11-23	Peridomestic	stone wall/cattle corral	T. b. brasiliensis	N5	Ox											positive			positive
Tb1025	RN	Caicó	Riacho do Santo	06°25.7920'S 036°59.256'W	2016-11-23	Peridomestic	stone wall/cattle corral	T. b. brasiliensis	N5	Ox											negative	negative		negative
Tb1026	RN	Caicó	Riacho do Santo	06°25.7920'S 036°59.256'W	2016-11-23	Peridomestic	stone wall/cattle corral	T. b. brasiliensis	N5	Ox											negative	positive		positive
Tb1027	RN	Caicó	Riacho do Santo	06°25.7920'S 036°59.256'W	2016-11-23	Peridomestic	stone wall/cattle corral	T. b. brasiliensis	N3	Ox
Tb1028	RN	Caicó	Riacho do Santo	06°25.7920'S 036°59.256'W	2016-11-23	Peridomestic	stone wall/cattle corral	T. b. brasiliensis	N3	Ox
Tb1029	RN	Caicó	Riacho do Santo	06°25.7920'S 036°59.256'W	2016-11-23	Peridomestic	stone wall/cattle corral	T. b. brasiliensis	Male	Ox												negative		negative
Tb1030	RN	Caicó	Riacho do Santo	06°25.7920'S 036°59.256'W	2016-11-23	Peridomestic	stone wall/cattle corral	T. b. brasiliensis	Female	Ox												positive		positive
Tb1031	RN	Caicó	Riacho do Santo	06°25.7920'S 036°59.256'W	2016-11-23	Peridomestic	stone wall/cattle corral	T. b. brasiliensis	N5	Ox											negative	negative		negative
Tb1032	RN	Caicó	Riacho do Santo	06°25.7920'S 036°59.256'W	2016-11-23	Peridomestic	stone wall/cattle corral	T. b. brasiliensis	N5	Ox											negative	negative		negative
Tb1033	RN	Caicó	Riacho do Santo	06°25.7920'S 036°59.256'W	2016-11-23	Peridomestic	stone wall/cattle corral	T. b. brasiliensis	N5	Ox												negative		negative
Tb1034	RN	Caicó	Riacho do Santo	06°25.7920'S 036°59.256'W	2016-11-23	Peridomestic	stone wall/cattle corral	T. b. brasiliensis	N5	Ox
Tb1035	RN	Caicó	Riacho do Santo	06°25.7920'S 036°59.256'W	2016-11-23	Peridomestic	stone wall/cattle corral	T. b. brasiliensis	N5	Ox											positive			positive
Tb1036	RN	Caicó	Riacho do Santo	06°25.7920'S 036°59.256'W	2016-11-23	Peridomestic	stone wall/cattle corral	T. b. brasiliensis	N5	Ox
Tb1037	RN	Caicó	Riacho do Santo	06°25.7920'S 036°59.256'W	2016-11-23	Peridomestic	stone wall/cattle corral	T. b. brasiliensis	N4	Ox
Tb1038	RN	Caicó	Riacho do Santo	06°25.7920'S 036°59.256'W	2016-11-23	Peridomestic	stone wall/cattle corral	T. b. brasiliensis	Female	Ox
Tb1039	RN	Caicó	Riacho do Santo	06°25.7920'S 036°59.256'W	2016-11-23	Peridomestic	stone wall/cattle corral	T. b. brasiliensis	N5	Ox
Tb1040	RN	Caicó	Riacho do Santo	06°25.7920'S 036°59.256'W	2016-11-23	Peridomestic	stone wall/cattle corral	T. b. brasiliensis	N5	Ox
Tb1041	RN	Caicó	Riacho do Santo	06°25.7920'S 036°59.256'W	2016-11-23	Peridomestic	stone wall/cattle corral	T. b. brasiliensis	N5	Ox
Tb1042	RN	Caicó	Riacho do Santo	06°25.7920'S 036°59.256'W	2016-11-23	Peridomestic	stone wall/cattle corral	T. b. brasiliensis	N5	Ox
Tb1043	RN	Caicó	Riacho do Santo	06°25.7920'S 036°59.256'W	2016-11-23	Peridomestic	stone wall/cattle corral	T. b. brasiliensis	N5	Ox
Tb1044	RN	Caicó	Riacho do Santo	06°25.7920'S 036°59.256'W	2016-11-23	Peridomestic	stone wall/cattle corral	T. b. brasiliensis	N5	Ox
Tb1045	RN	Caicó	Riacho do Santo	06°25.7920'S 036°59.256'W	2016-11-23	Peridomestic	stone wall/cattle corral	T. b. brasiliensis	N5	Ox
Tb1046	RN	Caicó	Riacho do Santo	06°25.7920'S 036°59.256'W	2016-11-23	Peridomestic	stone wall/cattle corral	T. b. brasiliensis	N5	Ox
Tb1047	RN	Caicó	Riacho do Santo	06°25.7920'S 036°59.256'W	2016-11-23	Peridomestic	stone wall/cattle corral	T. b. brasiliensis	N4	Ox
Tb1048	RN	Caicó	Riacho do Santo	06°25.7920'S 036°59.256'W	2016-11-23	Peridomestic	stone wall/cattle corral	T. b. brasiliensis	N4	Ox
Tb1049	RN	Caicó	Riacho do Santo	06°25.7920'S 036°59.256'W	2016-11-23	Peridomestic	stone wall/cattle corral	T. b. brasiliensis	N4	Ox
Tb1050	RN	Caicó	Riacho do Santo	06°25.7920'S 036°59.256'W	2016-11-23	Peridomestic	stone wall/cattle corral	T. b. brasiliensis	N4	Ox
Tb1051	RN	Caicó	Riacho do Santo	06°25.7920'S 036°59.256'W	2016-11-23	Peridomestic	stone wall/cattle corral	T. b. brasiliensis	N3	Ox
Tb1052	RN	Caicó	Riacho do Santo	06°25.7920'S 036°59.256'W	2016-11-23	Peridomestic	stone wall/cattle corral	T. b. brasiliensis	N3	Ox
Tb1053	RN	Caicó	Riacho do Santo	06°25.7920'S 036°59.256'W	2016-11-23	Peridomestic	stone wall/cattle corral	T. b. brasiliensis	N2	Ox
Tb1054	RN	Caicó	Riacho do Santo	06°25.7920'S 036°59.256'W	2016-11-23	Peridomestic	stone wall/cattle corral	T. b. brasiliensis	N5	Ox
Tb1055	RN	Caicó	Riacho do Santo	06°25.7920'S 036°59.256'W	2016-11-23	Peridomestic	stone wall/cattle corral	T. b. brasiliensis	N4	Ox
Tb1056	RN	Caicó	Riacho do Santo	06°25.7920'S 036°59.256'W	2016-11-23	Peridomestic	stone wall/cattle corral	T. b. brasiliensis	Female	Ox
Tb1057	RN	Caicó	Riacho do Santo	06°25.7920'S 036°59.256'W	2016-11-23	Peridomestic	stone wall/cattle corral	T. b. brasiliensis	Female	Ox												positive		positive
Tb1058	RN	Caicó	Riacho do Santo	06°25.7920'S 036°59.256'W	2016-11-23	Peridomestic	stone wall/cattle corral	T. b. brasiliensis	Male	Ox												negative		negative
Tb1059	RN	Caicó	Riacho do Santo	06°25.7920'S 036°59.256'W	2016-11-23	Peridomestic	stone wall/cattle corral	T. b. brasiliensis	N5	Ox
Tb1060	RN	Caicó	Riacho do Santo	06°25.7920'S 036°59.256'W	2016-11-23	Peridomestic	stone wall/cattle corral	T. b. brasiliensis	N5	Ox
Tb1061	RN	Caicó	Riacho do Santo	06°25.7920'S 036°59.256'W	2016-11-23	Peridomestic	stone wall/cattle corral	T. b. brasiliensis	N5	Ox
Tb1062	RN	Caicó	Riacho do Santo	06°25.7920'S 036°59.256'W	2016-11-23	Peridomestic	stone wall/cattle corral	T. b. brasiliensis	N5	Ox
Tb1063	RN	Caicó	Riacho do Santo	06°25.7920'S 036°59.256'W	2016-11-23	Peridomestic	stone wall/cattle corral	T. b. brasiliensis	N4	Ox
Tb1064	RN	Caicó	Riacho do Santo	06°25.7920'S 036°59.256'W	2016-11-23	Peridomestic	stone wall/cattle corral	T. b. brasiliensis	N4	Ox
Tb1065	RN	Caicó	Riacho do Santo	06°25.7920'S 036°59.256'W	2016-11-23	Peridomestic	stone wall/cattle corral	T. b. brasiliensis	N3	Ox
Tb1066	RN	Caicó	Riacho do Santo	06°25.7920'S 036°59.256'W	2016-11-23	Peridomestic	stone wall/cattle corral	T. b. brasiliensis	N2	Ox
Tb1067	RN	Caicó	Riacho do Santo	06°25.7920'S 036°59.256'W	2016-11-23	Peridomestic	stone wall/cattle corral	T. b. brasiliensis	Female	Ox												positive		positive
Tb1068	RN	Caicó	Riacho do Santo	06°25.7920'S 036°59.256'W	2016-11-23	Peridomestic	stone wall/cattle corral	T. b. brasiliensis	N4	Ox
Tb1069	RN	Caicó	Riacho do Santo	06°25.7920'S 036°59.256'W	2016-11-23	Peridomestic	stone wall/cattle corral	T. b. brasiliensis	Female	Ox
Tb1070	RN	Caicó	Riacho do Santo	06°25.7920'S 036°59.256'W	2016-11-23	Peridomestic	stone wall/cattle corral	T. b. brasiliensis	Female	Ox											positive	negative		positive
Tb1071	RN	Caicó	Riacho do Santo	06°25.7920'S 036°59.256'W	2016-11-23	Peridomestic	stone wall/cattle corral	T. b. brasiliensis	Male	Ox											positive	negative		positive
Tb1072	RN	Caicó	Riacho do Santo	06°25.7920'S 036°59.256'W	2016-11-23	Peridomestic	stone wall/cattle corral	T. b. brasiliensis	N5	Ox
Tb1073	RN	Caicó	Riacho do Santo	06°25.7920'S 036°59.256'W	2016-11-23	Peridomestic	stone wall/cattle corral	T. b. brasiliensis	N4	Ox
Tb1074	RN	Caicó	Riacho do Santo	06°25.7920'S 036°59.256'W	2016-11-23	Peridomestic	stone wall/cattle corral	T. b. brasiliensis	Female	Ox											positive			positive
Tb1075	RN	Caicó	Riacho do Santo	06°25.7920'S 036°59.256'W	2016-11-23	Peridomestic	stone wall/cattle corral	T. b. brasiliensis	Male	Ox												positive		positive
Tb1076	RN	Caicó	Riacho do Santo	06°25.7920'S 036°59.256'W	2016-11-23	Peridomestic	stone wall/cattle corral	T. b. brasiliensis	Male	Ox											positive	positive		positive
Tb1077	RN	Caicó	Riacho do Santo	06°25.7920'S 036°59.256'W	2016-11-23	Peridomestic	stone wall/cattle corral	T. b. brasiliensis	N5	Ox
Tb1078	RN	Caicó	Riacho do Santo	06°25.7920'S 036°59.256'W	2016-11-23	Peridomestic	stone wall/cattle corral	T. b. brasiliensis	N5	Ox
Tb1079	RN	Caicó	Riacho do Santo	06°25.7920'S 036°59.256'W	2016-11-23	Peridomestic	stone wall/cattle corral	T. b. brasiliensis	N5	Ox
Tb1080	RN	Caicó	Riacho do Santo	06°25.7920'S 036°59.256'W	2016-11-23	Peridomestic	stone wall/cattle corral	T. b. brasiliensis	N5	Ox
Tb1081	RN	Caicó	Riacho do Santo	06°25.7920'S 036°59.256'W	2016-11-23	Peridomestic	stone wall/cattle corral	T. b. brasiliensis	N3	Ox
Tb1082	RN	Caicó	Riacho do Santo	06°25.7920'S 036°59.256'W	2016-11-23	Peridomestic	stone wall/cattle corral	T. b. brasiliensis	N2	Ox
Tb1083	RN	Caicó	Riacho do Santo	06°25.7920'S 036°59.256'W	2016-11-23	Peridomestic	stone wall/cattle corral	T. b. brasiliensis	Female	Ox											positive	positive		positive
Tb1084	RN	Caicó	Riacho do Santo	06°25.7920'S 036°59.256'W	2016-11-23	Peridomestic	stone wall/cattle corral	T. b. brasiliensis	N5	Ox
Tb1085	RN	Caicó	Riacho do Santo	06°25.7920'S 036°59.256'W	2016-11-23	Peridomestic	stone wall/cattle corral	T. b. brasiliensis	N5	Ox
Tb1086	RN	Caicó	Riacho do Santo	06°25.7920'S 036°59.256'W	2016-11-23	Peridomestic	stone wall/cattle corral	T. b. brasiliensis	N5	Ox
Tb1087	RN	Caicó	Riacho do Santo	06°25.7920'S 036°59.256'W	2016-11-23	Peridomestic	stone wall/cattle corral	T. b. brasiliensis	N4	Ox
Tb1088	RN	Caicó	Riacho do Santo	06°25.7920'S 036°59.256'W	2016-11-23	Peridomestic	stone wall/cattle corral	T. b. brasiliensis	N4	Ox
Tb1089	RN	Caicó	Riacho do Santo	06°25.7920'S 036°59.256'W	2016-11-23	Peridomestic	stone wall/cattle corral	T. b. brasiliensis	N4	Ox
Tb1090	RN	Caicó	Riacho do Santo	06°25.7920'S 036°59.256'W	2016-11-23	Peridomestic	stone wall/cattle corral	T. b. brasiliensis	N4	Ox
Tb1091	RN	Caicó	Riacho do Santo	06°25.7920'S 036°59.256'W	2016-11-23	Peridomestic	stone wall/cattle corral	T. b. brasiliensis	N4	Ox
Tb1092	RN	Caicó	Riacho do Santo	06°25.7920'S 036°59.256'W	2016-11-23	Peridomestic	stone wall/cattle corral	T. b. brasiliensis	N3	Ox
Tb= Triatoma b. brasiliensis, RN= Rio Grande do Norte, SBE= São Bernardo de Elias, BEC= Batalhão de Engenharia de Construção de Caicó, Sylvatic-c=Sylvatic environment conserved, Sylvatic-d= Sylvatic environment degraded, N= Nymphal stages 1-5, Female= adulto Female, Male=Adulto Male, Natural Infection_LM= Natural Infection by Light Microscopy, COII= cytocrome oxidase subunity 2, AluI= restriction…
